# Supplementary material for: 4-(Morpholin-4-yl)-3-(trifluoro­meth­yl)­benzonitrile
Source: Acta Crystallogr Sect E Struct Rep Online. 2011 Jun 11;67(Pt 7):o1600. doi: 10.1107/S1600536811020666 (PMC3151857; doi:10.1107/S1600536811020666)
Supplement: Supplementary file 2 [file e-67-o1600-Isup2.hkl]

# 
# h,k,l, Fc-squared, Fo-squared, sigma(Fo-squared) and status flag 
# 
data_I
_shelx_title ' rk02m in P2(1)/n (R.T.)' 
_shelx_refln_list_code          4 
_shelx_F_calc_maximum      131.00 
_exptl_crystal_F_000       528.00 
_reflns_d_resolution_high  0.7105 
 
loop_ 
 _symmetry_equiv_pos_as_xyz 
 'x, y, z' 
 '-x+1/2, y+1/2, -z+1/2' 
 '-x, -y, -z' 
 'x-1/2, -y-1/2, z-1/2' 
 
_cell_length_a    12.7003 
_cell_length_b     6.8990 
_cell_length_c    13.3484 
_cell_angle_alpha  90.000 
_cell_angle_beta   91.668 
_cell_angle_gamma  90.000 
 
_shelx_F_squared_multiplier     1.000 
 
loop_ 
 _refln_index_h 
 _refln_index_k 
 _refln_index_l 
 _refln_F_squared_calc 
 _refln_F_squared_meas 
 _refln_F_squared_sigma 
 _refln_observed_status 
   2   0   0     2775.39     2615.53     52.89 o 
   4   0   0     2053.65     2041.96     96.16 o 
   6   0   0      482.63      465.22      8.09 o 
   8   0   0     1733.42     1871.49     29.69 o 
  10   0   0       92.51      124.25      4.62 o 
  12   0   0        7.85        3.26      1.33 o 
  14   0   0       39.38       32.96      3.59 o 
  16   0   0       28.51       31.69      3.86 o 
   1   1   0      636.16      607.53      4.85 o 
   2   1   0     9406.83     9618.71     68.25 o 
   3   1   0     1484.20     1447.27     15.52 o 
   4   1   0      981.73      959.41      9.12 o 
   5   1   0       15.24       11.30      0.37 o 
   6   1   0      918.76      967.81      7.79 o 
   7   1   0       56.26       52.91      1.18 o 
   8   1   0        3.36        7.52      0.51 o 
   9   1   0      114.88      115.19      2.89 o 
  10   1   0      163.18      156.81      4.93 o 
  11   1   0        5.43        5.45      0.86 o 
  12   1   0        4.48        6.88      1.04 o 
  13   1   0        9.38       11.23      1.51 o 
  14   1   0        9.51        9.99      1.51 o 
  15   1   0        2.28        1.75      1.02 o 
  16   1   0        4.37        3.58      1.30 o 
  17   1   0        0.46        1.10      0.95 o 
   0   2   0     2394.13     2355.03     21.53 o 
   1   2   0     2401.27     2382.16     15.39 o 
   2   2   0      382.98      417.97      3.72 o 
   3   2   0       39.37       47.62      0.82 o 
   4   2   0       35.66       29.74      0.78 o 
   5   2   0      603.81      596.11      6.27 o 
   6   2   0      536.87      584.71      5.96 o 
   7   2   0      116.06      107.30      1.99 o 
   8   2   0      393.12      397.68      5.31 o 
   9   2   0        0.00       -0.15      1.27 o 
  10   2   0        1.06        1.49      0.58 o 
  11   2   0       93.76       90.48      2.29 o 
  12   2   0       18.60       14.34      1.16 o 
  13   2   0       26.93       30.78      2.05 o 
  14   2   0        9.21       13.15      1.44 o 
  15   2   0        5.98        5.16      1.34 o 
  16   2   0        3.45        4.22      1.66 o 
  17   2   0        0.09        0.83      1.14 o 
   1   3   0       21.59       20.71      0.54 o 
   2   3   0       52.02       51.72      0.92 o 
   3   3   0       11.25       10.42      0.45 o 
   4   3   0      126.29      119.84      1.40 o 
   5   3   0       49.86       47.48      1.01 o 
   6   3   0      239.27      230.54      3.20 o 
   7   3   0        2.43        4.13      1.00 o 
   8   3   0      167.46      171.93      3.50 o 
   9   3   0      142.18      134.69      2.56 o 
  10   3   0       80.45       68.82      2.41 o 
  11   3   0       37.62       42.21      1.98 o 
  12   3   0        1.24        2.22      0.85 o 
  13   3   0        0.09       -0.48      0.75 o 
  14   3   0        2.02        0.41      0.88 o 
  15   3   0       11.26        9.74      1.69 o 
  16   3   0        2.82        3.99      1.41 o 
   0   4   0        1.91        0.35      0.36 o 
   1   4   0      229.38      237.26      2.29 o 
   2   4   0        3.57        2.67      0.33 o 
   3   4   0       84.89       90.44      1.50 o 
   4   4   0       89.87       80.40      1.27 o 
   5   4   0       66.46       54.81      1.61 o 
   6   4   0        0.95        1.38      0.50 o 
   7   4   0       10.13       11.50      1.01 o 
   8   4   0       13.42       13.23      1.08 o 
   9   4   0       52.20       50.42      1.72 o 
  10   4   0        6.37        6.79      1.45 o 
  11   4   0        0.01       -0.17      0.49 o 
  12   4   0        0.08        0.05      0.81 o 
  13   4   0        0.01       -0.16      0.77 o 
  14   4   0        8.58       10.94      1.53 o 
  15   4   0        0.23        1.20      1.08 o 
  16   4   0        0.19        6.27      2.68 o 
   1   5   0        0.03       -0.14      0.29 o 
   2   5   0        5.74        6.85      0.69 o 
   3   5   0       54.35       59.28      1.53 o 
   4   5   0       44.48       44.96      1.75 o 
   5   5   0        6.33        8.65      0.71 o 
   6   5   0      339.01      330.29      5.35 o 
   7   5   0       47.16       50.22      1.90 o 
   8   5   0      132.99      133.76      2.70 o 
   9   5   0        9.38        7.74      0.96 o 
  10   5   0       41.73       40.55      1.82 o 
  11   5   0        0.96        0.90      0.65 o 
  12   5   0       13.29       15.22      1.18 o 
  13   5   0        0.37       -0.42      1.55 o 
  14   5   0        8.04        6.73      1.54 o 
  15   5   0        5.05        4.42      1.96 o 
   0   6   0       13.82        8.69      1.12 o 
   1   6   0       79.15       78.15      1.95 o 
   2   6   0       76.72       76.16      1.77 o 
   3   6   0      112.77      106.39      2.29 o 
   4   6   0      142.01      141.82      2.71 o 
   5   6   0       24.63       25.25      1.26 o 
   6   6   0      129.85      131.57      2.25 o 
   7   6   0        5.84        6.30      1.01 o 
   8   6   0        0.01       -0.61      0.65 o 
   9   6   0        0.41       -0.01      0.53 o 
  10   6   0        8.97        5.21      1.04 o 
  11   6   0        1.47        1.41      0.81 o 
  12   6   0        0.00        0.11      0.73 o 
  13   6   0        2.51        2.25      0.82 o 
  14   6   0        0.23        2.83      2.50 o 
   1   7   0       20.31       21.84      1.33 o 
   2   7   0       16.39       14.23      1.03 o 
   3   7   0        0.26       -0.25      0.54 o 
   4   7   0       11.62       12.37      1.07 o 
   5   7   0        0.49       -0.17      0.53 o 
   6   7   0        5.51        6.09      1.02 o 
   7   7   0        3.78        5.22      1.84 o 
   8   7   0        6.90        6.54      1.33 o 
   9   7   0        4.82        5.78      1.02 o 
  10   7   0        3.19        1.97      1.06 o 
  11   7   0        0.66       -0.17      1.16 o 
  12   7   0        5.79        5.70      1.76 o 
   0   8   0       18.42       18.91      3.06 o 
   1   8   0        1.78        2.18      0.89 o 
   2   8   0        4.06        3.92      0.90 o 
   3   8   0        3.59        4.75      0.88 o 
   4   8   0        0.39        0.81      0.67 o 
   5   8   0       12.82       15.75      1.24 o 
   6   8   0        0.24        0.09      1.03 o 
   7   8   0        0.01       -0.49      1.02 o 
   8   8   0        4.34        3.06      1.94 o 
   9   8   0        7.67       10.97      1.42 o 
  10   8   0        2.16        4.03      1.89 o 
   1   9   0        5.39        8.02      1.36 o 
   2   9   0        0.04        0.49      1.48 o 
   3   9   0        6.34        7.77      1.34 o 
   4   9   0       13.54       15.30      1.64 o 
   5   9   0        3.34        4.13      0.87 o 
   6   9   0        0.10       -0.68      1.03 o 
 -17   0   1        2.35        1.48      1.56 o 
 -15   0   1        4.67        3.95      1.66 o 
 -13   0   1        4.31        1.82      1.28 o 
 -11   0   1       40.15       41.08      3.48 o 
  -9   0   1      215.83      240.91      4.70 o 
  -7   0   1      424.46      429.79      7.27 o 
  -5   0   1       19.79       14.80      0.70 o 
  -3   0   1     1925.68     1954.08     27.73 o 
   1   0   1     2502.15     2268.00     20.88 o 
   3   0   1     4508.88     4532.94     92.62 o 
   5   0   1       11.42       10.80      0.63 o 
   7   0   1     1128.26     1155.18     15.20 o 
   9   0   1      218.25      237.04      7.09 o 
  11   0   1      116.35      138.09      9.73 o 
  13   0   1        1.89        0.05      1.13 o 
  15   0   1       20.38       18.67      3.04 o 
  17   0   1        0.72        0.22      1.68 o 
 -17   1   1        0.01        0.13      1.36 o 
 -16   1   1       12.46       10.71      1.68 o 
 -15   1   1        0.34        1.50      1.43 o 
 -14   1   1        6.35        5.19      2.52 o 
 -13   1   1      206.07      215.35      6.76 o 
 -12   1   1       37.76       35.53      1.72 o 
 -11   1   1       95.65       98.71      2.60 o 
 -10   1   1       38.20       39.32      1.45 o 
  -9   1   1        6.80        7.93      0.76 o 
  -8   1   1      352.74      371.84      4.84 o 
  -7   1   1       66.34       75.33      1.49 o 
  -6   1   1      360.61      384.39      4.67 o 
  -5   1   1      780.93      783.55      8.64 o 
  -4   1   1      193.50      194.11      1.85 o 
  -3   1   1      882.19      850.56      7.24 o 
  -2   1   1       20.46       14.21      0.44 o 
  -1   1   1     1525.13     1452.04     10.74 o 
   0   1   1     2066.02     1953.67     12.59 o 
   1   1   1     5813.66     5933.34     39.76 o 
   2   1   1      770.96      853.40      6.39 o 
   3   1   1      409.85      414.50      3.54 o 
   4   1   1      170.67      171.83      1.89 o 
   5   1   1     1191.73     1233.49     12.78 o 
   6   1   1       31.93       24.93      0.56 o 
   7   1   1       12.44       11.35      0.43 o 
   8   1   1      139.03      151.09      1.92 o 
   9   1   1        0.28        0.15      0.48 o 
  10   1   1       81.94       83.79      3.03 o 
  11   1   1        0.21       -0.10      0.58 o 
  12   1   1       51.80       47.94      2.04 o 
  13   1   1        1.20        0.89      0.91 o 
  14   1   1       23.15       25.03      3.66 o 
  15   1   1        2.41        4.61      1.31 o 
  16   1   1        8.61        9.97      1.79 o 
  17   1   1        1.61        1.59      1.01 o 
 -17   2   1        1.15        1.78      1.17 o 
 -16   2   1        0.02       -0.07      1.08 o 
 -15   2   1        1.49        0.50      0.96 o 
 -14   2   1        5.13        5.86      1.05 o 
 -13   2   1       15.86       20.02      1.57 o 
 -12   2   1        3.14        2.45      0.66 o 
 -11   2   1       93.40       78.18      3.20 o 
 -10   2   1        4.90        4.42      0.62 o 
  -9   2   1        0.31        0.79      0.47 o 
  -8   2   1       27.32       26.90      1.01 o 
  -7   2   1     1163.40     1256.16     11.12 o 
  -6   2   1        0.90        0.61      0.24 o 
  -5   2   1      761.13      772.04      6.02 o 
  -4   2   1      631.10      668.80      6.15 o 
  -3   2   1     1109.12     1082.25     22.73 o 
  -2   2   1     1723.36     1828.59     13.72 o 
  -1   2   1     1592.42     1521.35     10.71 o 
   0   2   1       88.85       91.17      0.95 o 
   1   2   1      187.24      176.03      1.69 o 
   2   2   1       26.57       30.47      0.61 o 
   3   2   1      271.49      294.59      2.81 o 
   4   2   1       13.39       13.47      0.60 o 
   5   2   1      516.50      524.46      3.77 o 
   6   2   1      330.70      334.71      5.35 o 
   7   2   1       10.05       11.92      0.54 o 
   8   2   1        5.93        6.83      0.55 o 
   9   2   1       11.93       13.66      0.88 o 
  10   2   1       14.07       15.06      0.76 o 
  11   2   1        5.32        5.19      0.81 o 
  12   2   1       23.90       24.97      1.54 o 
  13   2   1        2.54        1.93      0.91 o 
  14   2   1        2.89        0.87      2.00 o 
  15   2   1        4.02        2.07      1.10 o 
  16   2   1        1.34        1.03      1.27 o 
  17   2   1        0.02        0.20      1.97 o 
 -16   3   1       10.20        9.13      1.67 o 
 -15   3   1       19.75       20.71      3.08 o 
 -14   3   1        4.07        5.59      1.11 o 
 -13   3   1        3.68        2.69      0.95 o 
 -12   3   1        2.13        1.74      0.86 o 
 -11   3   1        0.30        0.11      0.96 o 
 -10   3   1        0.09        0.65      0.60 o 
  -9   3   1       12.78       14.19      0.81 o 
  -8   3   1       30.85       27.57      1.30 o 
  -7   3   1      248.29      245.86      4.60 o 
  -6   3   1      258.31      257.35      3.30 o 
  -5   3   1      180.72      175.46      2.80 o 
  -4   3   1       30.72       21.58      0.74 o 
  -3   3   1        0.00       -0.18      0.18 o 
  -2   3   1      134.00      129.23      1.52 o 
  -1   3   1       44.00       38.63      0.75 o 
   0   3   1      214.93      238.61      2.32 o 
   1   3   1     2504.45     2622.89     18.09 o 
   2   3   1       43.11       56.85      0.97 o 
   3   3   1      165.68      182.19      1.99 o 
   4   3   1      302.87      309.84      2.86 o 
   5   3   1      120.86      142.65      1.57 o 
   6   3   1       13.89       15.26      0.56 o 
   7   3   1       16.57       22.00      2.22 o 
   8   3   1      208.90      210.62      5.49 o 
   9   3   1      157.66      153.93      3.12 o 
  10   3   1       14.53       16.79      1.07 o 
  11   3   1       32.45       33.84      1.26 o 
  12   3   1       15.98       15.66      1.53 o 
  13   3   1       12.90       10.41      1.38 o 
  14   3   1        4.38        3.89      1.09 o 
  15   3   1       15.07       15.74      2.11 o 
  16   3   1        0.04        1.18      1.19 o 
 -15   4   1       21.59       19.75      1.94 o 
 -14   4   1       14.28       18.23      1.83 o 
 -13   4   1        2.27        0.77      1.29 o 
 -12   4   1        1.12        2.08      0.88 o 
 -11   4   1       29.80       32.45      1.27 o 
 -10   4   1        4.34        3.74      0.67 o 
  -9   4   1        2.29        1.04      0.55 o 
  -8   4   1        0.20        0.61      0.43 o 
  -7   4   1      519.59      503.88     10.31 o 
  -6   4   1      131.72      112.65      2.71 o 
  -5   4   1      104.37       98.35      2.16 o 
  -4   4   1       32.14       30.04      0.87 o 
  -3   4   1        0.59        0.83      0.27 o 
  -2   4   1      333.30      359.94      3.79 o 
  -1   4   1      352.37      374.10      3.34 o 
   0   4   1        0.01        0.77      0.24 o 
   1   4   1      441.55      437.10      3.85 o 
   2   4   1       38.93       45.08      1.19 o 
   3   4   1       51.03       53.58      1.38 o 
   4   4   1       10.54       10.52      0.58 o 
   5   4   1        5.05        4.10      0.41 o 
   6   4   1      274.56      261.83      3.41 o 
   7   4   1      275.00      278.81      3.99 o 
   8   4   1      288.19      286.22      4.70 o 
   9   4   1      539.05      545.10      7.75 o 
  10   4   1       14.00       13.84      1.47 o 
  11   4   1        1.54        1.40      0.64 o 
  12   4   1        2.48        1.79      0.83 o 
  13   4   1        0.80        0.38      0.89 o 
  14   4   1        0.07       -0.17      0.92 o 
  15   4   1       13.30       14.38      2.65 o 
  16   4   1        1.49        0.55      2.27 o 
 -15   5   1        0.07       -1.43      1.43 o 
 -14   5   1        0.80        0.25      0.97 o 
 -13   5   1        0.29        1.63      1.03 o 
 -12   5   1        6.87        8.62      0.91 o 
 -11   5   1        1.41        1.53      0.82 o 
 -10   5   1        6.64        6.52      0.99 o 
  -9   5   1        1.06        0.07      0.57 o 
  -8   5   1        2.81        3.43      0.77 o 
  -7   5   1       47.44       50.01      1.84 o 
  -6   5   1      222.39      231.10      4.16 o 
  -5   5   1      437.17      428.24      4.18 o 
  -4   5   1      326.71      321.59      5.20 o 
  -3   5   1        3.92        3.67      0.60 o 
  -2   5   1      185.43      182.46      2.58 o 
  -1   5   1      336.96      346.60      3.84 o 
   0   5   1       51.83       50.43      1.36 o 
   1   5   1       64.90       63.12      1.21 o 
   2   5   1       80.68       74.34      1.70 o 
   3   5   1        6.62        8.67      0.69 o 
   4   5   1      210.92      196.96      3.30 o 
   5   5   1       61.38       66.59      1.57 o 
   6   5   1      398.82      375.17      4.44 o 
   7   5   1      429.38      411.02      6.36 o 
   8   5   1        1.38        1.39      0.61 o 
   9   5   1      107.58      104.30      2.79 o 
  10   5   1       13.53       12.89      1.22 o 
  11   5   1        2.09        1.31      0.70 o 
  12   5   1        8.86       11.85      1.38 o 
  13   5   1        0.06       -0.55      0.55 o 
  14   5   1       10.23       10.16      1.70 o 
  15   5   1        0.44       -1.51      1.94 o 
 -14   6   1        1.23       -1.17      2.09 o 
 -13   6   1        2.68        2.36      1.22 o 
 -12   6   1       10.92       11.01      1.16 o 
 -11   6   1       11.40       10.23      1.39 o 
 -10   6   1        0.08        0.13      0.70 o 
  -9   6   1        0.37       -0.53      0.53 o 
  -8   6   1        1.19        1.71      0.76 o 
  -7   6   1       55.75       55.07      2.11 o 
  -6   6   1       11.37       12.24      1.25 o 
  -5   6   1       44.10       46.79      1.38 o 
  -4   6   1      261.85      269.44      4.00 o 
  -3   6   1        7.76        8.13      0.99 o 
  -2   6   1       22.16       18.87      1.06 o 
  -1   6   1       21.18       16.75      0.95 o 
   0   6   1      105.90       97.77      1.90 o 
   1   6   1       18.96       22.08      1.07 o 
   2   6   1       52.79       54.50      1.43 o 
   3   6   1        0.76        2.90      0.54 o 
   4   6   1       86.55       88.29      2.10 o 
   5   6   1       44.40       43.85      1.63 o 
   6   6   1        0.47        1.56      0.56 o 
   7   6   1        3.13        3.20      0.86 o 
   8   6   1       20.20       25.42      1.74 o 
   9   6   1        8.40        6.22      0.97 o 
  10   6   1        0.75        2.61      0.88 o 
  11   6   1        0.47       -0.34      0.78 o 
  12   6   1       19.55       18.48      1.57 o 
  13   6   1        0.00       -0.74      0.74 o 
 -12   7   1        2.08        2.96      1.46 o 
 -11   7   1        8.97        8.39      1.42 o 
 -10   7   1        4.81        1.79      0.86 o 
  -9   7   1        0.09        0.06      0.71 o 
  -8   7   1        9.36       12.36      1.59 o 
  -7   7   1        6.47        7.52      1.67 o 
  -6   7   1       25.10       25.44      2.75 o 
  -5   7   1        2.81        3.04      0.84 o 
  -4   7   1        7.33        6.25      0.85 o 
  -3   7   1        1.92        0.94      0.61 o 
  -2   7   1        1.24        1.24      0.63 o 
  -1   7   1        0.05        0.28      0.50 o 
   0   7   1        1.22        0.46      0.56 o 
   1   7   1      232.95      210.17      3.92 o 
   2   7   1       13.13       10.36      0.92 o 
   3   7   1        0.52        1.34      0.60 o 
   4   7   1        6.09        7.02      0.89 o 
   5   7   1        1.45        1.67      0.63 o 
   6   7   1        0.00        0.41      0.57 o 
   7   7   1       21.73       25.65      2.28 o 
   8   7   1        1.08        1.80      1.06 o 
   9   7   1        2.30        1.67      0.87 o 
  10   7   1        0.90        0.82      1.13 o 
  11   7   1        0.01       -0.87      0.98 o 
  12   7   1        0.00        1.75      1.59 o 
 -10   8   1        1.94        3.45      1.34 o 
  -9   8   1       11.74       11.23      1.70 o 
  -8   8   1        2.05       -0.43      1.05 o 
  -7   8   1       11.45       10.55      1.70 o 
  -6   8   1        0.19       -0.34      1.09 o 
  -5   8   1        4.34        3.06      0.74 o 
  -4   8   1       10.35       10.20      1.33 o 
  -3   8   1        3.38        3.33      0.81 o 
  -2   8   1        1.72        1.55      0.78 o 
  -1   8   1       55.34       51.47      2.36 o 
   0   8   1        4.85        6.76      1.70 o 
   1   8   1        3.13        2.85      0.88 o 
   2   8   1        4.56        4.39      1.04 o 
   3   8   1       17.58       18.09      1.68 o 
   4   8   1        3.92        5.28      0.89 o 
   5   8   1        8.68        8.03      1.22 o 
   6   8   1        3.22        3.11      0.86 o 
   7   8   1        1.82        2.32      1.16 o 
   8   8   1        0.13        0.83      1.08 o 
   9   8   1        9.12        9.09      1.34 o 
  10   8   1        1.00        0.15      1.12 o 
  -6   9   1        0.38        1.35      1.27 o 
  -5   9   1        0.28        0.05      1.09 o 
  -4   9   1        0.27        0.54      0.74 o 
  -3   9   1        0.56        2.52      1.04 o 
  -2   9   1        2.96        3.59      1.11 o 
  -1   9   1        6.63        5.81      3.83 o 
   0   9   1        1.86        0.32      1.06 o 
   1   9   1        2.13        2.07      1.48 o 
   2   9   1        2.58        4.36      2.16 o 
   3   9   1        2.19        1.58      1.41 o 
   4   9   1        5.98        9.37      1.70 o 
   5   9   1        2.24        4.20      0.93 o 
   6   9   1        0.10        1.43      1.17 o 
 -16   0   2        1.32        0.74      1.32 o 
 -14   0   2      129.97      128.04      5.73 o 
 -12   0   2        4.35        7.54      1.12 o 
 -10   0   2      508.43      483.61      9.06 o 
  -8   0   2       26.00       33.66      1.33 o 
  -6   0   2       55.61       74.48      1.67 o 
  -4   0   2     1025.29     1005.37     20.26 o 
  -2   0   2      222.12      228.44      4.23 o 
   0   0   2     1585.81     1498.73     15.44 o 
   2   0   2    10006.11    10021.88    115.68 o 
   4   0   2      334.09      323.84      3.61 o 
   6   0   2        1.21        3.93      0.44 o 
   8   0   2        2.63        2.89      0.35 o 
  10   0   2        5.91        6.54      1.06 o 
  12   0   2       16.62       16.43      2.57 o 
  14   0   2       25.18       24.66      3.53 o 
  16   0   2       42.36       54.09      4.72 o 
 -17   1   2        0.12       -0.19      0.97 o 
 -16   1   2        0.14        1.23      1.58 o 
 -15   1   2        1.56        1.05      0.89 o 
 -14   1   2       34.23       33.10      2.18 o 
 -13   1   2       20.73       17.91      1.40 o 
 -12   1   2      105.13       98.86      3.26 o 
 -11   1   2        0.58       -0.10      0.51 o 
 -10   1   2       10.15       11.81      0.79 o 
  -9   1   2       19.29       20.94      0.95 o 
  -8   1   2      341.71      322.60      4.18 o 
  -7   1   2       11.93        9.92      0.51 o 
  -6   1   2     1456.03     1578.30     18.68 o 
  -5   1   2      202.16      205.98      5.61 o 
  -4   1   2      518.63      472.11     10.76 o 
  -3   1   2      705.48      676.57      7.80 o 
  -2   1   2     4168.36     4145.82     36.83 o 
  -1   1   2      354.81      356.79      2.88 o 
   0   1   2      458.12      456.19      3.74 o 
   1   1   2      204.04      216.15      1.78 o 
   2   1   2    17160.64    18231.05    114.25 o 
   3   1   2     4410.00     4410.64     31.28 o 
   4   1   2       10.01       10.61      0.53 o 
   5   1   2      137.97      148.34      1.47 o 
   6   1   2      504.00      521.72      5.17 o 
   7   1   2      264.82      250.51      2.41 o 
   8   1   2      292.72      291.21      2.96 o 
   9   1   2        9.11        7.22      0.52 o 
  10   1   2       33.98       35.55      2.07 o 
  11   1   2        6.93        5.79      0.98 o 
  12   1   2        6.66        2.12      1.25 o 
  13   1   2       19.76       19.00      4.95 o 
  14   1   2        1.50        0.79      1.11 o 
  15   1   2        0.23        1.32      1.16 o 
  16   1   2        0.11        0.29      0.87 o 
  17   1   2        0.12       -0.08      1.05 o 
 -17   2   2        1.24        1.40      1.26 o 
 -16   2   2        0.22        1.47      1.00 o 
 -15   2   2       13.18       12.37      1.64 o 
 -14   2   2        1.82        3.58      0.89 o 
 -13   2   2       57.42       58.44      2.69 o 
 -12   2   2       74.99       66.12      2.20 o 
 -11   2   2      360.84      337.58      6.01 o 
 -10   2   2        8.95       12.36      1.20 o 
  -9   2   2       75.05       68.69      2.58 o 
  -8   2   2        1.40        1.21      0.37 o 
  -7   2   2       78.03       77.51      1.66 o 
  -6   2   2      545.09      532.46      4.54 o 
  -5   2   2      165.16      163.70      1.60 o 
  -4   2   2     4093.12     4382.74     39.07 o 
  -3   2   2       81.67       87.29      1.65 o 
  -2   2   2      417.92      369.64      3.09 o 
  -1   2   2      138.43      136.13      1.34 o 
   0   2   2      846.20      826.68      5.68 o 
   1   2   2     1321.65     1369.07      9.47 o 
   2   2   2     7335.94     7217.89     47.86 o 
   3   2   2      349.91      364.38      2.97 o 
   4   2   2      421.91      432.56      3.29 o 
   5   2   2      352.92      409.15      3.36 o 
   6   2   2        3.34        2.76      0.28 o 
   7   2   2       15.26       13.10      1.01 o 
   8   2   2      137.26      133.91      3.43 o 
   9   2   2       61.97       68.92      1.74 o 
  10   2   2       17.05       16.11      0.88 o 
  11   2   2      383.94      385.92      4.82 o 
  12   2   2       47.17       49.36      1.92 o 
  13   2   2       31.74       31.32      2.17 o 
  14   2   2        2.39        1.38      1.10 o 
  15   2   2        6.06        5.31      1.91 o 
  16   2   2        0.47       -0.04      1.10 o 
 -16   3   2       11.11       10.55      1.69 o 
 -15   3   2       80.65       91.12      3.16 o 
 -14   3   2        0.01        0.36      0.77 o 
 -13   3   2       56.81       59.01      2.37 o 
 -12   3   2        0.56       -0.39      0.61 o 
 -11   3   2       15.47       13.58      1.60 o 
 -10   3   2        0.12       -0.49      0.49 o 
  -9   3   2        0.52       -0.37      0.52 o 
  -8   3   2      106.52      120.80      2.18 o 
  -7   3   2        1.77        4.47      0.39 o 
  -6   3   2      190.93      210.00      2.48 o 
  -5   3   2      522.44      547.74      7.78 o 
  -4   3   2      365.82      381.00      3.99 o 
  -3   3   2      126.62      142.25      1.42 o 
  -2   3   2       83.84       82.05      1.15 o 
  -1   3   2       19.12       16.48      0.61 o 
   0   3   2       18.23       21.34      0.59 o 
   1   3   2        0.93        1.19      0.24 o 
   2   3   2      179.23      185.26      1.80 o 
   3   3   2      149.35      152.40      1.74 o 
   4   3   2     1144.20     1119.50      9.54 o 
   5   3   2     1025.26     1044.64      8.23 o 
   6   3   2       77.08       71.33      1.09 o 
   7   3   2      501.97      484.45      4.46 o 
   8   3   2      113.82       93.63      2.79 o 
   9   3   2      245.79      236.02      4.02 o 
  10   3   2       27.57       26.35      1.36 o 
  11   3   2       70.74       68.81      1.92 o 
  12   3   2        2.30        2.37      0.53 o 
  13   3   2       24.16       21.59      1.92 o 
  14   3   2        4.32        5.45      1.51 o 
  15   3   2        2.21        1.36      1.32 o 
  16   3   2        1.35        1.58      1.35 o 
 -15   4   2        1.15        0.14      1.08 o 
 -14   4   2        7.27       11.65      1.47 o 
 -13   4   2        1.12        0.88      0.81 o 
 -12   4   2        0.14        1.10      0.91 o 
 -11   4   2       35.11       37.83      2.00 o 
 -10   4   2        3.06        6.11      0.64 o 
  -9   4   2       30.38       32.63      1.31 o 
  -8   4   2       38.42       36.16      1.37 o 
  -7   4   2        8.66       11.15      1.47 o 
  -6   4   2      346.23      332.35     10.22 o 
  -5   4   2      108.99      112.42      2.81 o 
  -4   4   2      276.98      288.62      3.69 o 
  -3   4   2      130.49      127.85      1.61 o 
  -2   4   2      103.68      106.62      1.47 o 
  -1   4   2       12.78       14.62      0.92 o 
   0   4   2       81.71       86.67      1.50 o 
   1   4   2      133.57      137.82      1.62 o 
   2   4   2      673.32      738.73      6.25 o 
   3   4   2        0.37       -0.22      0.22 o 
   4   4   2       53.26       46.65      1.70 o 
   5   4   2        2.86        3.00      0.72 o 
   6   4   2      148.98      138.78      2.18 o 
   7   4   2      115.66      112.46      1.64 o 
   8   4   2      233.26      223.54      4.12 o 
   9   4   2        7.82        6.85      0.94 o 
  10   4   2        7.57        7.78      0.95 o 
  11   4   2        7.73       10.63      1.09 o 
  12   4   2        0.46       -0.14      0.81 o 
  13   4   2        0.08        0.45      0.53 o 
  14   4   2        0.60        0.64      0.98 o 
  15   4   2        2.00        1.80      1.36 o 
  16   4   2        9.75       10.90      3.38 o 
 -15   5   2        0.35       -1.63      1.83 o 
 -14   5   2        0.96        0.52      1.00 o 
 -13   5   2        0.84        2.10      1.27 o 
 -12   5   2       26.53       30.99      2.22 o 
 -11   5   2        4.63        4.89      0.73 o 
 -10   5   2        6.58        7.33      0.91 o 
  -9   5   2       13.45       14.45      1.17 o 
  -8   5   2        9.19        9.55      1.01 o 
  -7   5   2       77.84       74.14      2.81 o 
  -6   5   2      424.11      402.11      6.01 o 
  -5   5   2        5.17        5.15      1.05 o 
  -4   5   2       55.93       48.51      1.07 o 
  -3   5   2       24.29       26.44      1.06 o 
  -2   5   2      301.72      327.82      4.42 o 
  -1   5   2        0.39        0.39      0.35 o 
   0   5   2      423.02      431.05      4.23 o 
   1   5   2       23.65       23.12      1.16 o 
   2   5   2        6.33        3.48      0.45 o 
   3   5   2       48.40       49.99      1.24 o 
   4   5   2        0.12       -0.03      0.39 o 
   5   5   2        1.64        1.59      0.47 o 
   6   5   2       21.41       23.75      1.09 o 
   7   5   2        8.60        8.79      0.79 o 
   8   5   2       10.70       12.48      1.12 o 
   9   5   2        1.15        1.47      0.73 o 
  10   5   2       13.13       12.13      1.77 o 
  11   5   2        0.16       -0.63      0.63 o 
  12   5   2        1.67        1.51      0.91 o 
  13   5   2        0.02       -0.25      0.68 o 
  14   5   2       12.93       13.45      1.88 o 
  15   5   2        0.68       -0.37      1.56 o 
 -13   6   2        1.83        2.01      1.33 o 
 -12   6   2        5.10        5.68      0.99 o 
 -11   6   2        2.74        2.24      0.83 o 
 -10   6   2        5.86        4.16      0.89 o 
  -9   6   2        1.34        1.23      0.90 o 
  -8   6   2        1.25        1.34      0.71 o 
  -7   6   2       27.78       33.58      2.22 o 
  -6   6   2       54.31       52.91      2.03 o 
  -5   6   2        1.64        0.89      0.81 o 
  -4   6   2      599.37      608.54      6.54 o 
  -3   6   2       42.54       47.82      1.52 o 
  -2   6   2       45.88       45.53      1.69 o 
  -1   6   2       60.64       62.11      1.50 o 
   0   6   2        4.10        3.05      0.55 o 
   1   6   2       42.94       33.73      1.38 o 
   2   6   2       60.54       53.96      1.43 o 
   3   6   2        7.06        7.38      0.75 o 
   4   6   2        5.71        4.98      0.72 o 
   5   6   2        3.72        2.71      0.64 o 
   6   6   2       37.02       38.15      1.54 o 
   7   6   2        0.83        0.16      0.56 o 
   8   6   2        6.67        6.30      0.99 o 
   9   6   2        3.21        3.44      0.85 o 
  10   6   2        3.67        3.46      1.07 o 
  11   6   2        0.89        1.07      1.04 o 
  12   6   2        0.51        0.28      0.90 o 
  13   6   2        0.95        1.31      0.94 o 
 -12   7   2       10.16       12.63      1.80 o 
 -11   7   2        0.01       -0.24      0.90 o 
 -10   7   2        9.82       13.23      1.30 o 
  -9   7   2       14.12       12.54      2.29 o 
  -8   7   2        2.21        0.71      0.91 o 
  -7   7   2       24.18       28.02      2.16 o 
  -6   7   2        9.66       10.91      1.49 o 
  -5   7   2        1.70        0.93      0.89 o 
  -4   7   2        5.56        4.09      0.73 o 
  -3   7   2       13.84       10.16      0.98 o 
  -2   7   2        8.05       10.23      0.97 o 
  -1   7   2      126.88      126.47      2.73 o 
   0   7   2       41.27       37.52      1.58 o 
   1   7   2      153.25      150.08      2.88 o 
   2   7   2       10.81       12.07      1.22 o 
   3   7   2        1.84        1.44      0.62 o 
   4   7   2       15.30       15.42      1.19 o 
   5   7   2       22.16       21.08      2.44 o 
   6   7   2       13.38       14.98      1.17 o 
   7   7   2        7.92        9.19      0.99 o 
   8   7   2        3.30        3.79      1.44 o 
   9   7   2        3.77        2.32      0.91 o 
  10   7   2        5.62        2.42      1.45 o 
  11   7   2        1.10        1.73      1.04 o 
  12   7   2        3.95        0.91      1.50 o 
 -10   8   2       16.39       12.41      2.57 o 
  -9   8   2       15.22       12.83      1.75 o 
  -8   8   2        0.56       -0.14      1.06 o 
  -7   8   2        4.04        3.93      1.46 o 
  -6   8   2        0.01       -0.86      0.94 o 
  -5   8   2        0.60       -0.22      0.98 o 
  -4   8   2        0.04       -0.29      0.60 o 
  -3   8   2        0.01       -0.22      0.61 o 
  -2   8   2        8.84        6.77      0.95 o 
  -1   8   2        1.08        0.98      0.78 o 
   0   8   2        1.03        0.00      0.89 o 
   1   8   2        0.11        0.71      0.87 o 
   2   8   2        5.01        5.20      1.24 o 
   3   8   2        3.73        4.79      1.10 o 
   4   8   2        0.77        0.21      0.62 o 
   5   8   2       10.58       13.88      1.24 o 
   6   8   2        3.56        4.38      0.89 o 
   7   8   2       30.12       30.57      1.51 o 
   8   8   2        2.94        1.18      1.13 o 
   9   8   2        1.37        1.36      0.99 o 
  -6   9   2        0.37        0.15      1.26 o 
  -5   9   2        0.62       -1.01      1.07 o 
  -4   9   2        2.49        2.42      0.82 o 
  -3   9   2        5.70        6.37      1.13 o 
  -2   9   2        8.51        9.17      1.40 o 
  -1   9   2       12.32        7.53      2.10 o 
   0   9   2        0.88        0.12      1.13 o 
   1   9   2        0.25       -0.86      1.47 o 
   2   9   2        0.19       -1.32      1.52 o 
   3   9   2        2.27        5.61      2.38 o 
   4   9   2        2.49        4.14      1.90 o 
   5   9   2        3.52        5.85      1.22 o 
   6   9   2        0.35       -0.43      0.82 o 
 -17   0   3        0.10        2.16      1.49 o 
 -15   0   3        9.83       12.51      2.19 o 
 -13   0   3       24.60       25.64      3.33 o 
 -11   0   3      815.37      814.17     18.87 o 
  -9   0   3      263.86      252.63      4.76 o 
  -7   0   3       32.12       24.37      0.89 o 
  -5   0   3      281.09      292.35      4.46 o 
  -3   0   3       11.49       14.88      0.51 o 
  -1   0   3     4856.17     4637.47     51.83 o 
   1   0   3     7160.38     6626.17     64.71 o 
   3   0   3      257.46      252.71      3.85 o 
   5   0   3      265.69      284.05      3.34 o 
   7   0   3      234.91      253.03      5.06 o 
   9   0   3       49.80       47.20      1.48 o 
  11   0   3       57.19       65.28      4.32 o 
  13   0   3       28.47       30.73      3.84 o 
  15   0   3        6.32       10.07      2.63 o 
  17   0   3        1.89        3.20      2.34 o 
 -17   1   3        3.15        4.26      1.23 o 
 -16   1   3        1.35        0.81      0.92 o 
 -15   1   3        4.71        8.29      1.84 o 
 -14   1   3        5.63        6.36      1.24 o 
 -13   1   3       14.12       15.76      1.27 o 
 -12   1   3       58.13       50.40      1.82 o 
 -11   1   3       21.54       21.75      1.02 o 
 -10   1   3      152.06      141.05      2.40 o 
  -9   1   3      162.74      150.21      2.35 o 
  -8   1   3       22.04       26.52      0.73 o 
  -7   1   3       68.69       59.68      1.83 o 
  -6   1   3       53.65       60.99      1.76 o 
  -5   1   3       92.01      100.42      2.28 o 
  -4   1   3      313.03      344.32      8.21 o 
  -3   1   3     1080.51     1115.80     11.22 o 
  -2   1   3      559.10      568.83      6.01 o 
  -1   1   3     1348.13     1246.96     10.28 o 
   0   1   3     2840.40     2871.25     21.63 o 
   1   1   3     8102.65     8327.66     57.87 o 
   2   1   3     3986.26     3890.41     28.79 o 
   3   1   3     3870.36     3986.36     26.54 o 
   4   1   3      204.09      193.39      2.10 o 
   5   1   3        0.89        1.54      0.25 o 
   6   1   3       83.89       98.09      1.36 o 
   7   1   3      106.45      104.15      1.42 o 
   8   1   3        8.20       10.57      0.58 o 
   9   1   3      174.88      196.86      2.56 o 
  10   1   3       64.64       68.84      1.67 o 
  11   1   3       46.42       40.16      1.11 o 
  12   1   3       41.51       48.75      2.80 o 
  13   1   3       70.68       62.56      3.28 o 
  14   1   3       11.13       12.39      1.94 o 
  15   1   3        7.63       10.77      1.53 o 
  16   1   3        1.78        2.41      1.20 o 
  17   1   3        0.07        0.92      1.18 o 
 -17   2   3        1.28       -0.18      1.05 o 
 -16   2   3        1.12        1.91      1.10 o 
 -15   2   3        1.49        0.53      0.84 o 
 -14   2   3        6.11        6.69      1.00 o 
 -13   2   3       16.95       16.29      1.31 o 
 -12   2   3       13.52       11.90      1.21 o 
 -11   2   3       14.19       14.65      1.15 o 
 -10   2   3        3.59        5.57      0.57 o 
  -9   2   3       35.81       42.11      1.92 o 
  -8   2   3       20.15       19.99      1.13 o 
  -7   2   3      337.90      345.73      4.38 o 
  -6   2   3      277.12      292.93      4.17 o 
  -5   2   3     1280.34     1465.72     11.18 o 
  -4   2   3       95.08      133.33      1.57 o 
  -3   2   3       38.92       42.08      0.81 o 
  -2   2   3        9.69       10.32      0.55 o 
  -1   2   3      351.95      349.10      3.34 o 
   0   2   3      178.62      156.51      4.13 o 
   1   2   3     1703.82     1709.16     12.30 o 
   2   2   3     2095.01     2167.31     14.84 o 
   3   2   3     2230.33     2204.84     16.21 o 
   4   2   3      559.13      555.83      4.61 o 
   5   2   3       40.81       37.92      1.04 o 
   6   2   3        0.16        1.05      0.32 o 
   7   2   3      112.22      117.01      1.59 o 
   8   2   3      111.42       97.66      2.09 o 
   9   2   3      229.66      227.41      3.80 o 
  10   2   3       83.07       87.03      2.13 o 
  11   2   3      276.51      267.50      4.25 o 
  12   2   3        1.54        1.47      0.47 o 
  13   2   3       12.43       11.70      1.86 o 
  14   2   3       11.71       12.92      1.98 o 
  15   2   3        0.12        2.02      1.26 o 
  16   2   3        0.01        0.94      1.26 o 
 -16   3   3        1.88        1.10      1.60 o 
 -15   3   3        1.35        0.20      0.79 o 
 -14   3   3        4.64        4.12      0.94 o 
 -13   3   3      112.75      109.95      3.10 o 
 -12   3   3        7.76        6.85      1.01 o 
 -11   3   3       50.79       49.77      1.90 o 
 -10   3   3       21.01       19.34      1.34 o 
  -9   3   3        8.41       12.21      1.07 o 
  -8   3   3        7.53        4.75      0.40 o 
  -7   3   3        0.42       -0.24      0.24 o 
  -6   3   3       54.01       66.01      1.36 o 
  -5   3   3      232.18      234.74      2.94 o 
  -4   3   3       30.00       28.11      0.90 o 
  -3   3   3      292.00      309.25      3.87 o 
  -2   3   3       18.49       16.95      0.53 o 
  -1   3   3      116.92      112.20      1.38 o 
   0   3   3     1721.50     1787.78     13.02 o 
   1   3   3      919.25      920.30      6.93 o 
   2   3   3      494.61      533.34      4.82 o 
   3   3   3      549.10      605.43      4.79 o 
   4   3   3      198.59      222.46      2.37 o 
   5   3   3       78.36       97.97      1.42 o 
   6   3   3       15.57       14.18      0.66 o 
   7   3   3      410.03      381.45      4.28 o 
   8   3   3       55.00       51.82      1.09 o 
   9   3   3      272.05      260.36      6.77 o 
  10   3   3      148.30      151.89      3.19 o 
  11   3   3       43.67       48.79      1.74 o 
  12   3   3        2.57        1.35      0.63 o 
  13   3   3        3.27        3.33      0.56 o 
  14   3   3        0.06        0.26      1.12 o 
  15   3   3        8.04        5.46      4.04 o 
  16   3   3        2.27        2.16      1.48 o 
 -15   4   3        6.39        6.21      1.22 o 
 -14   4   3        6.63        6.69      1.17 o 
 -13   4   3       13.54       12.67      1.40 o 
 -12   4   3       15.25       17.20      1.53 o 
 -11   4   3        7.65        2.09      0.85 o 
 -10   4   3        0.09       -0.08      0.66 o 
  -9   4   3       23.77       18.91      1.02 o 
  -8   4   3        6.62        7.10      0.66 o 
  -7   4   3       22.20       22.95      1.17 o 
  -6   4   3      167.83      175.67      6.78 o 
  -5   4   3      167.79      157.83      3.31 o 
  -4   4   3       34.17       40.97      1.21 o 
  -3   4   3       63.70       61.32      1.15 o 
  -2   4   3        8.14        7.45      0.46 o 
  -1   4   3       92.85       84.71      1.52 o 
   0   4   3        0.37        0.41      0.24 o 
   1   4   3       61.19       85.99      1.24 o 
   2   4   3      352.56      388.88      3.56 o 
   3   4   3       39.97       45.13      1.31 o 
   4   4   3      249.94      262.53      2.96 o 
   5   4   3        6.16        4.88      0.71 o 
   6   4   3        8.01       11.05      0.75 o 
   7   4   3      106.55      110.78      1.84 o 
   8   4   3      246.73      237.64      3.70 o 
   9   4   3       20.56       21.70      1.50 o 
  10   4   3        0.16        0.01      0.59 o 
  11   4   3       11.83       10.88      1.20 o 
  12   4   3        4.11        3.93      0.81 o 
  13   4   3        0.49        0.33      0.60 o 
  14   4   3        0.78       -0.17      0.98 o 
  15   4   3        0.86        0.16      1.27 o 
 -15   5   3        1.67       -0.20      2.34 o 
 -14   5   3        0.31        0.22      0.94 o 
 -13   5   3        3.17        2.76      1.04 o 
 -12   5   3       18.38       20.63      1.83 o 
 -11   5   3        4.17        3.28      0.98 o 
 -10   5   3        0.29       -0.26      0.51 o 
  -9   5   3        3.57        5.02      0.78 o 
  -8   5   3        4.29        4.40      0.75 o 
  -7   5   3       73.52       71.65      2.08 o 
  -6   5   3        3.90        4.29      0.84 o 
  -5   5   3       69.76       75.08      2.15 o 
  -4   5   3      164.19      162.34      3.22 o 
  -3   5   3      174.83      181.77      3.30 o 
  -2   5   3        3.80        6.03      0.60 o 
  -1   5   3       68.29       63.93      1.51 o 
   0   5   3       20.48       19.47      0.84 o 
   1   5   3        2.34        2.52      0.45 o 
   2   5   3       60.18       57.18      1.31 o 
   3   5   3        0.03        0.03      0.33 o 
   4   5   3        0.90        0.15      0.35 o 
   5   5   3       18.57       19.00      1.03 o 
   6   5   3        0.22        0.40      0.44 o 
   7   5   3        9.71        7.43      0.67 o 
   8   5   3        1.41        0.58      0.47 o 
   9   5   3        0.07        0.38      0.69 o 
  10   5   3       23.13       20.65      1.57 o 
  11   5   3        6.82        5.99      1.01 o 
  12   5   3        9.48       10.30      1.24 o 
  13   5   3        0.55        1.46      0.82 o 
  14   5   3        1.65        1.24      0.73 o 
 -13   6   3        0.09       -1.23      1.37 o 
 -12   6   3        6.02        8.47      1.71 o 
 -11   6   3        3.99        5.47      0.88 o 
 -10   6   3       12.33       13.40      1.25 o 
  -9   6   3        6.58        7.12      0.86 o 
  -8   6   3        0.25       -0.56      0.61 o 
  -7   6   3       10.46       13.81      1.28 o 
  -6   6   3       49.74       51.26      2.02 o 
  -5   6   3       81.06       79.01      2.43 o 
  -4   6   3      301.22      303.83      4.15 o 
  -3   6   3        1.03        0.49      0.49 o 
  -2   6   3      273.01      288.29      5.77 o 
  -1   6   3        0.16       -0.42      0.42 o 
   0   6   3      103.57       89.96      1.83 o 
   1   6   3        2.19        1.71      0.48 o 
   2   6   3       66.67       64.69      1.56 o 
   3   6   3       26.77       26.74      1.43 o 
   4   6   3       86.05       75.48      2.01 o 
   5   6   3        2.92        4.49      0.69 o 
   6   6   3       28.77       30.75      1.45 o 
   7   6   3       48.84       49.47      1.70 o 
   8   6   3        0.54        0.89      0.52 o 
   9   6   3        5.28        4.79      1.14 o 
  10   6   3        8.71        8.63      1.42 o 
  11   6   3       10.96       10.55      1.50 o 
  12   6   3       16.64       13.47      2.38 o 
  13   6   3        0.02        0.26      0.90 o 
 -12   7   3        0.01        0.19      2.20 o 
 -11   7   3        0.67        0.76      0.83 o 
 -10   7   3       20.07       22.14      1.56 o 
  -9   7   3       25.76       23.51      1.95 o 
  -8   7   3        3.71        4.56      1.16 o 
  -7   7   3       55.46       54.11      2.57 o 
  -6   7   3        4.28        4.65      1.26 o 
  -5   7   3        8.53        8.96      2.19 o 
  -4   7   3        0.07       -0.16      0.48 o 
  -3   7   3        1.16        1.86      0.65 o 
  -2   7   3      122.91      122.98      4.22 o 
  -1   7   3       57.51       53.15      1.82 o 
   0   7   3        1.43        0.57      1.00 o 
   1   7   3        6.68        7.17      0.92 o 
   2   7   3        9.64        9.90      2.02 o 
   3   7   3       20.51       17.11      1.31 o 
   4   7   3        4.93        5.61      0.84 o 
   5   7   3       12.03       12.98      1.67 o 
   6   7   3       20.92       20.09      1.37 o 
   7   7   3       41.61       42.71      1.92 o 
   8   7   3       18.57       19.25      1.31 o 
   9   7   3        4.83        7.22      1.18 o 
  10   7   3        0.69        0.96      1.08 o 
  11   7   3        6.06        5.19      1.35 o 
  -9   8   3       26.70       23.79      2.21 o 
  -8   8   3        6.00        7.29      1.52 o 
  -7   8   3        9.74        6.63      1.44 o 
  -6   8   3        0.03       -0.40      1.01 o 
  -5   8   3        0.66        0.46      1.03 o 
  -4   8   3        0.04       -0.59      0.59 o 
  -3   8   3        2.33        2.50      0.77 o 
  -2   8   3       13.46       15.59      1.25 o 
  -1   8   3        7.52        8.04      1.12 o 
   0   8   3       14.93       12.21      1.68 o 
   1   8   3       33.35       30.35      4.27 o 
   2   8   3        0.29        0.83      1.29 o 
   3   8   3       22.34       21.94      2.70 o 
   4   8   3        4.30        4.41      1.05 o 
   5   8   3        3.46        2.84      0.79 o 
   6   8   3       10.99       11.99      1.16 o 
   7   8   3        3.38        4.67      1.27 o 
   8   8   3        4.63        4.79      1.34 o 
   9   8   3        0.00       -0.22      0.98 o 
  -6   9   3        0.00       -0.77      1.19 o 
  -5   9   3        0.06       -1.07      1.10 o 
  -4   9   3        0.17       -0.98      1.07 o 
  -3   9   3        0.07        0.08      0.70 o 
  -2   9   3        1.75        1.14      1.06 o 
  -1   9   3        2.66        2.59      2.14 o 
   0   9   3        1.50        2.86      1.28 o 
   1   9   3        9.12        9.27      2.92 o 
   2   9   3        2.00        1.63      1.18 o 
   3   9   3        3.64        5.74      1.95 o 
   4   9   3        1.20        4.98      2.65 o 
   5   9   3        0.32        1.59      1.87 o 
 -16   0   4        2.08        2.49      1.40 o 
 -14   0   4        0.22        0.01      1.00 o 
 -12   0   4        8.15       10.04      1.57 o 
 -10   0   4      174.97      176.25      4.11 o 
  -8   0   4      432.73      445.23      7.07 o 
  -6   0   4      234.23      226.32      3.65 o 
  -4   0   4      492.48      460.51      7.00 o 
  -2   0   4        0.35        0.65      0.40 o 
   0   0   4    12226.78    12138.50    138.85 o 
   2   0   4     1029.14     1034.63     12.76 o 
   4   0   4       88.71      103.02      2.10 o 
   6   0   4      153.38      157.82      3.77 o 
   8   0   4        1.80        2.09      0.70 o 
  10   0   4       37.81       36.16      2.62 o 
  12   0   4       22.62       16.00      2.84 o 
  14   0   4       10.97        4.39      2.15 o 
  16   0   4        1.53       -0.45      1.86 o 
 -17   1   4        2.34        2.65      1.02 o 
 -16   1   4        0.32        0.39      0.84 o 
 -15   1   4        0.74        0.17      0.77 o 
 -14   1   4        2.61        3.46      0.79 o 
 -13   1   4       22.32       23.94      1.38 o 
 -12   1   4       12.21       11.30      1.08 o 
 -11   1   4       13.75       18.03      0.93 o 
 -10   1   4        1.28        1.20      0.37 o 
  -9   1   4      115.30      102.25      2.48 o 
  -8   1   4       71.53       77.82      2.21 o 
  -7   1   4        3.39        3.88      1.04 o 
  -6   1   4      298.53      278.04      4.99 o 
  -5   1   4      267.97      285.38      5.03 o 
  -4   1   4     2460.61     2548.26     30.51 o 
  -3   1   4     1932.62     1875.85     59.58 o 
  -2   1   4       35.16       30.91      0.74 o 
  -1   1   4      252.52      212.99      1.98 o 
   0   1   4        3.43        3.73      0.28 o 
   1   1   4     1129.47     1105.32      7.63 o 
   2   1   4      682.90      576.32      4.59 o 
   3   1   4      714.33      679.51      5.37 o 
   4   1   4        9.94       13.95      0.73 o 
   5   1   4       24.51       20.17      0.59 o 
   6   1   4        0.01       -0.21      0.24 o 
   7   1   4       19.52       19.67      0.79 o 
   8   1   4      236.34      214.78      3.40 o 
   9   1   4        3.44        2.92      0.44 o 
  10   1   4        9.32       11.86      0.64 o 
  11   1   4       12.91       15.76      1.01 o 
  12   1   4       17.59       16.70      1.61 o 
  13   1   4       36.57       39.29      3.12 o 
  14   1   4        7.10        9.12      1.47 o 
  15   1   4        6.31        5.33      1.32 o 
  16   1   4        0.00        1.06      1.16 o 
  17   1   4        0.62        0.18      2.01 o 
 -17   2   4        1.77        2.34      1.20 o 
 -16   2   4        1.10        0.78      0.85 o 
 -15   2   4        1.24        1.13      0.82 o 
 -14   2   4       14.40       21.02      1.72 o 
 -13   2   4      138.55      129.95      6.90 o 
 -12   2   4      164.12      165.67      4.65 o 
 -11   2   4      265.67      237.77      3.53 o 
 -10   2   4        5.40        7.96      0.58 o 
  -9   2   4       82.92       71.80      2.69 o 
  -8   2   4       27.24       31.01      0.93 o 
  -7   2   4       74.75       69.37      1.51 o 
  -6   2   4      108.38      126.32      1.92 o 
  -5   2   4      257.45      295.78      3.19 o 
  -4   2   4       42.24       32.14      0.72 o 
  -3   2   4       26.17       27.96      0.69 o 
  -2   2   4        9.35        9.89      0.51 o 
  -1   2   4       91.95      104.09      1.26 o 
   0   2   4        5.20        4.59      0.47 o 
   1   2   4     1835.68     1816.28     13.92 o 
   2   2   4      709.24      687.07      5.47 o 
   3   2   4     1391.02     1428.65     10.63 o 
   4   2   4      190.72      203.31      2.06 o 
   5   2   4     1544.31     1523.00     11.64 o 
   6   2   4        8.08        8.29      0.59 o 
   7   2   4        0.03        0.32      0.39 o 
   8   2   4        0.00       -0.15      0.34 o 
   9   2   4       45.50       43.45      1.36 o 
  10   2   4       63.15       61.00      1.90 o 
  11   2   4      153.81      161.11      3.21 o 
  12   2   4        0.00        0.25      0.54 o 
  13   2   4       81.73       85.70      2.04 o 
  14   2   4        9.66        7.65      1.77 o 
  15   2   4        4.19        5.34      4.44 o 
  16   2   4        2.40        2.37      1.94 o 
 -16   3   4        3.58        3.54      1.74 o 
 -15   3   4       12.03        9.87      1.30 o 
 -14   3   4       13.80       10.55      1.42 o 
 -13   3   4       12.09        9.21      1.09 o 
 -12   3   4        1.58        1.32      0.66 o 
 -11   3   4        0.65        0.76      0.79 o 
 -10   3   4      180.82      153.42      3.36 o 
  -9   3   4      272.50      248.08      4.52 o 
  -8   3   4       27.79       19.13      1.14 o 
  -7   3   4       40.05       41.50      0.83 o 
  -6   3   4       50.27       52.44      2.22 o 
  -5   3   4      317.59      349.93      3.89 o 
  -4   3   4       68.46       71.94      1.69 o 
  -3   3   4       15.37       23.58      1.14 o 
  -2   3   4       36.71       43.96      0.72 o 
  -1   3   4      886.89      926.90      7.19 o 
   0   3   4     1225.57     1253.04     11.20 o 
   1   3   4      308.42      318.10      3.03 o 
   2   3   4      245.91      248.55      2.56 o 
   3   3   4      982.49      969.49      7.35 o 
   4   3   4      590.57      592.06      5.08 o 
   5   3   4      562.31      542.30      4.58 o 
   6   3   4       57.37       51.97      1.59 o 
   7   3   4      462.62      469.50      5.13 o 
   8   3   4       74.17       82.30      1.78 o 
   9   3   4       65.02       60.35      2.06 o 
  10   3   4      160.74      153.73      3.32 o 
  11   3   4       45.17       46.16      1.88 o 
  12   3   4        0.79        1.36      0.64 o 
  13   3   4        2.77        2.71      0.74 o 
  14   3   4        0.12       -0.92      1.11 o 
  15   3   4        6.05        3.58      1.60 o 
  16   3   4        0.99        0.99      1.46 o 
 -15   4   4       21.69       18.66      1.72 o 
 -14   4   4       14.25       14.59      1.49 o 
 -13   4   4        1.54        1.36      0.80 o 
 -12   4   4        4.78        6.69      1.07 o 
 -11   4   4        0.26        1.37      0.69 o 
 -10   4   4        1.16        1.07      0.65 o 
  -9   4   4       19.36       10.17      1.35 o 
  -8   4   4        1.82        3.30      0.58 o 
  -7   4   4       15.11       13.60      0.95 o 
  -6   4   4       15.66       15.34      1.91 o 
  -5   4   4        2.45        2.30      0.84 o 
  -4   4   4       27.46       26.70      1.20 o 
  -3   4   4      456.61      439.56      4.20 o 
  -2   4   4      188.92      182.99      2.06 o 
  -1   4   4       65.37       66.47      1.24 o 
   0   4   4      171.78      152.78      2.03 o 
   1   4   4        5.07        7.07      0.46 o 
   2   4   4       47.54       47.93      1.02 o 
   3   4   4       64.52       66.01      1.34 o 
   4   4   4       10.99       10.17      0.61 o 
   5   4   4       16.82       16.39      0.95 o 
   6   4   4        7.17        7.89      0.76 o 
   7   4   4      350.34      376.15      4.16 o 
   8   4   4      174.11      159.73      2.79 o 
   9   4   4       31.57       29.98      1.27 o 
  10   4   4       31.18       28.65      1.74 o 
  11   4   4        1.79        2.28      0.76 o 
  12   4   4        0.47        0.23      0.66 o 
  13   4   4        0.49       -0.21      0.66 o 
  14   4   4        0.10        0.96      0.69 o 
  15   4   4        0.39        0.58      1.40 o 
 -14   5   4        0.25       -0.25      0.86 o 
 -13   5   4        1.20       -0.11      0.81 o 
 -12   5   4       10.67       10.80      1.38 o 
 -11   5   4        0.01        1.31      0.84 o 
 -10   5   4        4.43        3.17      0.57 o 
  -9   5   4       11.95       10.85      0.97 o 
  -8   5   4       15.96       16.57      1.67 o 
  -7   5   4        0.00        0.26      0.52 o 
  -6   5   4       78.32       64.79      1.99 o 
  -5   5   4       26.50       32.50      1.60 o 
  -4   5   4     1070.27     1061.51     12.81 o 
  -3   5   4        0.30        0.01      0.37 o 
  -2   5   4      141.07      148.62      2.31 o 
  -1   5   4       14.67       16.11      0.92 o 
   0   5   4        1.71        0.48      0.38 o 
   1   5   4       11.51       10.56      0.71 o 
   2   5   4        2.16        3.02      0.44 o 
   3   5   4      114.77      106.83      1.92 o 
   4   5   4        1.87        2.81      0.52 o 
   5   5   4       20.44       24.49      1.22 o 
   6   5   4        0.26       -0.56      0.56 o 
   7   5   4        2.44        0.89      0.48 o 
   8   5   4       38.13       34.77      1.43 o 
   9   5   4        0.18        0.77      0.49 o 
  10   5   4       14.57       10.90      1.64 o 
  11   5   4        0.08       -0.67      0.67 o 
  12   5   4       10.75       13.04      1.37 o 
  13   5   4        0.07        0.27      0.77 o 
  14   5   4        0.12        0.09      0.74 o 
 -13   6   4        0.77        0.55      1.00 o 
 -12   6   4        3.77        5.75      1.31 o 
 -11   6   4        3.17        4.03      0.66 o 
 -10   6   4       11.40       14.00      1.22 o 
  -9   6   4        0.00       -0.58      0.58 o 
  -8   6   4       11.71       14.80      1.30 o 
  -7   6   4       15.95       14.12      1.27 o 
  -6   6   4       34.13       35.88      1.85 o 
  -5   6   4      150.52      160.82      4.41 o 
  -4   6   4        1.77        0.99      0.72 o 
  -3   6   4        7.92       10.30      0.80 o 
  -2   6   4       75.18       74.86      1.88 o 
  -1   6   4        0.03       -0.44      0.44 o 
   0   6   4        0.63        0.77      0.47 o 
   1   6   4       60.00       49.61      1.46 o 
   2   6   4        0.10       -0.33      0.48 o 
   3   6   4      137.48      116.54      2.54 o 
   4   6   4        6.43        2.46      0.63 o 
   5   6   4        4.45        3.65      0.69 o 
   6   6   4        4.99        6.75      1.00 o 
   7   6   4        4.18        3.18      0.70 o 
   8   6   4        0.35        0.62      0.53 o 
   9   6   4        3.36        3.53      0.62 o 
  10   6   4       36.47       36.41      2.49 o 
  11   6   4       10.25       14.31      2.17 o 
  12   6   4        0.00       -0.50      0.85 o 
  13   6   4        0.30        1.08      0.97 o 
 -11   7   4        3.63        3.11      0.94 o 
 -10   7   4       47.35       60.23      2.50 o 
  -9   7   4       29.19       34.05      2.05 o 
  -8   7   4        4.18        4.15      1.14 o 
  -7   7   4       40.05       39.04      2.47 o 
  -6   7   4        8.18        8.63      1.37 o 
  -5   7   4       19.68       21.20      2.07 o 
  -4   7   4        0.28        0.82      0.84 o 
  -3   7   4        1.04        2.15      0.63 o 
  -2   7   4       47.76       46.71      1.92 o 
  -1   7   4       59.93       59.05      1.86 o 
   0   7   4       10.35        9.34      1.11 o 
   1   7   4       75.98       66.38      2.51 o 
   2   7   4       17.91       14.54      1.47 o 
   3   7   4        7.75        6.79      1.15 o 
   4   7   4        2.35        2.07      0.71 o 
   5   7   4        4.07        4.40      0.79 o 
   6   7   4        2.93        3.50      0.76 o 
   7   7   4        0.54        0.10      0.62 o 
   8   7   4        5.15        4.77      0.98 o 
   9   7   4       27.50       31.94      2.11 o 
  10   7   4        1.28        1.88      1.04 o 
  11   7   4        6.34        5.01      1.27 o 
  -9   8   4        0.01        1.80      1.65 o 
  -8   8   4       25.47       26.33      2.41 o 
  -7   8   4        0.18       -0.76      0.95 o 
  -6   8   4        5.55        7.22      1.51 o 
  -5   8   4        0.00       -0.91      0.93 o 
  -4   8   4        0.03       -0.53      0.91 o 
  -3   8   4        0.44        1.06      0.86 o 
  -2   8   4       21.03       23.08      1.47 o 
  -1   8   4        2.49        2.82      0.81 o 
   0   8   4        0.01        1.26      1.05 o 
   1   8   4        0.00       -1.17      1.17 o 
   2   8   4        6.34        4.14      1.70 o 
   3   8   4        0.74        3.09      1.69 o 
   4   8   4        0.21       -0.92      1.32 o 
   5   8   4        0.08       -0.75      0.75 o 
   6   8   4        2.00        2.50      0.81 o 
   7   8   4       10.12       10.06      1.22 o 
   8   8   4        0.31        1.00      0.67 o 
   9   8   4        4.81        4.62      1.28 o 
  -5   9   4        0.79       -0.69      1.13 o 
  -4   9   4        1.46        2.56      1.36 o 
  -3   9   4        4.47        3.24      1.01 o 
  -2   9   4        4.79        5.13      1.16 o 
  -1   9   4        5.28        6.65      1.45 o 
   0   9   4        0.64        1.88      1.17 o 
   1   9   4       30.62       26.62      2.48 o 
   2   9   4        1.24        2.92      1.28 o 
   3   9   4        0.23        0.38      1.10 o 
   4   9   4        4.10        5.56      1.50 o 
   5   9   4        0.06       -0.15      1.38 o 
 -17   0   5        1.94        1.69      1.29 o 
 -15   0   5       11.15       16.11      2.20 o 
 -13   0   5       12.79       11.29      1.60 o 
 -11   0   5       53.97       54.87      2.56 o 
  -9   0   5     1319.35     1287.92     19.07 o 
  -7   0   5      239.02      240.23      5.78 o 
  -5   0   5      302.50      320.78      5.19 o 
  -3   0   5     1331.30     1273.06     18.81 o 
  -1   0   5     1250.43     1274.43     15.20 o 
   1   0   5      501.84      535.56      5.51 o 
   3   0   5     1385.66     1417.40     16.02 o 
   5   0   5     1737.46     1902.95     19.74 o 
   7   0   5       55.83       49.42      1.63 o 
   9   0   5      116.96      128.22      4.23 o 
  11   0   5       12.46       12.93      1.13 o 
  13   0   5       89.49       86.51      5.90 o 
  15   0   5       29.66       34.64      4.70 o 
 -17   1   5        0.02        0.33      0.72 o 
 -16   1   5        0.28        0.41      0.77 o 
 -15   1   5        0.89        0.86      0.76 o 
 -14   1   5        0.03        1.30      0.60 o 
 -13   1   5        0.42       -0.10      0.49 o 
 -12   1   5        2.20        2.07      0.55 o 
 -11   1   5      717.25      694.94      8.99 o 
 -10   1   5       39.28       37.17      2.31 o 
  -9   1   5       11.58       12.17      1.44 o 
  -8   1   5      275.21      264.46      5.04 o 
  -7   1   5       78.98       67.47      1.95 o 
  -6   1   5       23.93       27.22      1.19 o 
  -5   1   5      513.02      501.30      6.32 o 
  -4   1   5       15.28       16.19      0.57 o 
  -3   1   5      119.48      135.60      1.83 o 
  -2   1   5        1.99        0.09      0.20 o 
  -1   1   5      656.92      642.64      6.90 o 
   0   1   5       77.88       79.16      1.10 o 
   1   1   5       88.07      100.06      1.23 o 
   2   1   5      866.44      820.94      7.51 o 
   3   1   5     1218.69     1149.99      8.71 o 
   4   1   5      349.07      359.96      5.22 o 
   5   1   5      483.09      503.95      4.18 o 
   6   1   5       61.61       55.89      0.98 o 
   7   1   5        6.54        5.28      0.51 o 
   8   1   5       29.53       34.73      1.36 o 
   9   1   5       82.67       77.87      1.64 o 
  10   1   5        0.17        0.08      0.35 o 
  11   1   5      129.51      140.72      2.45 o 
  12   1   5        4.26        4.76      0.73 o 
  13   1   5       99.07      114.79      2.78 o 
  14   1   5       34.77       34.13      2.59 o 
  15   1   5        2.04        3.03      2.32 o 
  16   1   5        8.65        8.80      1.69 o 
 -16   2   5        5.72        6.33      1.08 o 
 -15   2   5       34.93       37.21      2.56 o 
 -14   2   5       17.44       16.19      1.21 o 
 -13   2   5       47.94       46.74      1.76 o 
 -12   2   5        9.92        6.46      0.75 o 
 -11   2   5      147.62      161.88      2.53 o 
 -10   2   5        0.69        0.56      0.67 o 
  -9   2   5        0.05        0.17      0.71 o 
  -7   2   5       13.16       12.62      1.13 o 
  -6   2   5        0.18        0.11      0.26 o 
  -5   2   5       56.71       63.97      1.83 o 
  -4   2   5        0.04        0.22      0.20 o 
  -3   2   5     4390.07     4535.81     36.75 o 
  -2   2   5        1.51        2.39      0.42 o 
  -1   2   5      406.47      400.61      3.35 o 
   0   2   5       43.14       44.81      0.96 o 
   1   2   5      113.84      100.87      1.34 o 
   2   2   5       18.59       15.88      0.93 o 
   3   2   5      106.33      120.65      2.52 o 
   4   2   5     1742.32     1760.09     14.59 o 
   5   2   5      328.89      303.13      2.92 o 
   6   2   5        2.06        4.17      0.42 o 
   7   2   5       15.49       15.75      1.01 o 
   8   2   5      137.95      135.52      2.56 o 
   9   2   5       19.66       20.72      0.99 o 
  10   2   5       21.30       22.42      0.98 o 
  11   2   5       26.03       27.71      1.68 o 
  12   2   5        7.84        6.72      0.97 o 
  13   2   5        3.92        4.89      0.83 o 
  14   2   5        5.10        1.53      1.29 o 
  15   2   5        0.80        1.88      1.44 o 
  16   2   5        1.54        0.34      1.47 o 
 -16   3   5        0.18        0.37      0.91 o 
 -15   3   5       13.90       17.59      1.40 o 
 -14   3   5        0.47        0.45      0.62 o 
 -13   3   5       12.72       14.12      1.19 o 
 -12   3   5        9.06        9.84      0.99 o 
 -11   3   5       33.16       25.83      2.16 o 
 -10   3   5       40.36       40.81      2.10 o 
  -9   3   5       26.01       15.12      1.10 o 
  -8   3   5       32.10       35.25      1.42 o 
  -7   3   5       11.37        9.49      0.99 o 
  -6   3   5       24.00       24.35      0.84 o 
  -5   3   5      584.78      616.97      6.28 o 
  -4   3   5      790.69      802.22     11.50 o 
  -3   3   5      175.94      185.33      4.25 o 
  -2   3   5      202.37      218.33      2.34 o 
  -1   3   5      123.82      116.32      1.54 o 
   0   3   5       48.28       45.57      1.10 o 
   1   3   5      703.92      679.88      6.00 o 
   2   3   5        6.05        1.45      0.30 o 
   3   3   5      192.91      181.09      2.00 o 
   4   3   5      318.55      323.18      2.89 o 
   5   3   5      160.62      156.51      2.05 o 
   6   3   5      198.52      199.62      2.80 o 
   7   3   5       69.70       76.20      1.97 o 
   8   3   5       32.15       34.56      1.29 o 
   9   3   5        5.42        6.92      0.74 o 
  10   3   5        3.63        1.77      0.49 o 
  11   3   5       12.15       10.89      2.10 o 
  12   3   5       27.60       30.36      1.65 o 
  13   3   5        1.84        0.71      0.75 o 
  14   3   5        0.28        0.00      0.63 o 
  15   3   5        7.61        5.39      1.82 o 
  16   3   5        1.39        4.33      2.66 o 
 -15   4   5        0.37        1.11      0.85 o 
 -14   4   5        1.30        2.59      0.88 o 
 -13   4   5        0.26        0.14      0.73 o 
 -12   4   5        0.18        0.24      0.65 o 
 -11   4   5       24.60       34.27      2.63 o 
 -10   4   5        1.44        1.02      0.65 o 
  -9   4   5       36.03       25.05      1.61 o 
  -8   4   5        0.02       -0.32      0.36 o 
  -7   4   5       37.36       30.86      1.21 o 
  -6   4   5       13.66       11.48      0.90 o 
  -5   4   5       68.83       62.86      2.65 o 
  -4   4   5       72.56       68.59      2.04 o 
  -3   4   5       16.35       19.90      1.45 o 
  -2   4   5        5.59        5.71      0.57 o 
  -1   4   5       37.12       48.91      1.10 o 
   0   4   5       15.00       20.32      0.87 o 
   1   4   5       50.28       53.81      1.15 o 
   2   4   5       14.32       14.76      0.68 o 
   3   4   5      204.57      207.76      2.52 o 
   4   4   5       74.08       72.29      1.57 o 
   5   4   5        6.95        6.41      0.60 o 
   6   4   5        0.04       -0.07      0.36 o 
   7   4   5      165.33      162.07      2.66 o 
   8   4   5       90.00       88.51      2.05 o 
   9   4   5       21.40       22.55      1.14 o 
  10   4   5        0.22        0.38      0.44 o 
  11   4   5        4.11        3.14      0.84 o 
  12   4   5        0.87        2.20      0.81 o 
  13   4   5        0.11        0.01      0.69 o 
  14   4   5        6.47        6.29      1.08 o 
  15   4   5        9.37       11.15      2.36 o 
 -14   5   5        2.89        3.64      1.48 o 
 -13   5   5       21.68       26.84      2.03 o 
 -12   5   5        9.33        8.89      1.30 o 
 -11   5   5        3.75        2.87      1.03 o 
 -10   5   5        2.29        1.51      0.81 o 
  -9   5   5        3.98        4.71      0.70 o 
  -8   5   5       10.53        7.07      1.30 o 
  -7   5   5        0.10       -0.06      0.51 o 
  -6   5   5       51.39       49.70      1.74 o 
  -5   5   5        1.14        0.81      0.58 o 
  -4   5   5       41.67       44.87      1.70 o 
  -3   5   5       55.66       55.52      1.92 o 
  -2   5   5       11.21       10.98      0.79 o 
  -1   5   5       22.63       23.60      1.04 o 
   0   5   5       11.44       11.43      0.78 o 
   1   5   5       16.84       14.98      0.86 o 
   2   5   5        5.13        9.58      1.08 o 
   3   5   5        3.16        1.69      0.44 o 
   4   5   5        0.01        0.51      0.47 o 
   5   5   5        1.33        0.21      0.47 o 
   6   5   5       14.63        9.11      0.86 o 
   7   5   5        6.05        6.18      0.71 o 
   8   5   5        8.23       11.57      0.96 o 
   9   5   5       55.47       48.23      1.72 o 
  10   5   5       18.99       18.73      1.75 o 
  11   5   5        4.44        4.96      1.28 o 
  12   5   5       18.65       19.93      1.83 o 
  13   5   5        1.22        1.76      0.94 o 
  14   5   5        0.03       -0.68      0.93 o 
 -13   6   5        2.21       -0.27      2.02 o 
 -12   6   5        7.02        9.03      1.44 o 
 -11   6   5        0.07       -0.15      0.86 o 
 -10   6   5       43.66       53.07      1.97 o 
  -9   6   5        0.62       -0.23      0.51 o 
  -8   6   5        0.31       -0.21      0.62 o 
  -7   6   5       20.72       22.62      1.53 o 
  -6   6   5       37.98       41.79      2.01 o 
  -5   6   5       28.46       28.08      1.70 o 
  -4   6   5       93.43       88.09      2.56 o 
  -3   6   5       62.80       69.61      1.96 o 
  -2   6   5      137.19      138.66      2.58 o 
  -1   6   5       18.46       16.96      1.07 o 
   0   6   5        4.76        4.57      0.69 o 
   1   6   5       15.76       14.12      1.01 o 
   2   6   5        9.50        6.22      0.96 o 
   3   6   5        3.20        3.76      0.71 o 
   4   6   5       20.46       17.38      1.19 o 
   5   6   5        0.16        0.38      0.51 o 
   6   6   5       16.30       14.01      1.18 o 
   7   6   5        0.49        0.11      0.49 o 
   8   6   5        0.00       -0.49      0.49 o 
   9   6   5       31.14       39.29      1.72 o 
  10   6   5        8.46       11.72      1.79 o 
  11   6   5       10.59       10.77      1.53 o 
  12   6   5        1.21        0.79      1.47 o 
  13   6   5        0.11        1.37      3.02 o 
 -11   7   5        4.57        2.10      2.18 o 
 -10   7   5        0.98        0.26      0.83 o 
  -9   7   5        0.55        1.69      0.90 o 
  -8   7   5       36.28       37.89      2.14 o 
  -7   7   5       45.71       40.10      2.48 o 
  -6   7   5       11.35       11.96      1.49 o 
  -5   7   5        4.96        3.24      1.08 o 
  -4   7   5        4.89        5.33      1.36 o 
  -3   7   5        3.96        4.87      0.75 o 
  -2   7   5      102.96      108.37      2.43 o 
  -1   7   5       22.96       22.14      1.33 o 
   0   7   5       37.54       34.81      1.62 o 
   1   7   5       57.34       71.40      2.29 o 
   2   7   5        1.24        1.49      0.83 o 
   3   7   5        0.10       -0.26      0.80 o 
   4   7   5        0.19        0.85      0.80 o 
   5   7   5        1.43        1.32      0.63 o 
   6   7   5        3.20        2.25      0.85 o 
   7   7   5       12.80       15.02      1.69 o 
   8   7   5        2.26        1.97      1.04 o 
   9   7   5       34.52       38.36      2.22 o 
  10   7   5        0.13        1.29      1.30 o 
  11   7   5        0.07        1.11      1.79 o 
  -9   8   5       13.60       12.53      2.40 o 
  -8   8   5        0.87        0.68      1.07 o 
  -7   8   5       17.98       18.21      2.53 o 
  -6   8   5        0.17       -0.96      0.96 o 
  -5   8   5        0.51       -0.67      0.99 o 
  -4   8   5        0.10       -0.35      0.99 o 
  -3   8   5        3.20        3.73      0.75 o 
  -2   8   5        8.58        9.34      1.03 o 
  -1   8   5        0.24        1.17      0.73 o 
   0   8   5       68.42       81.56      2.96 o 
   1   8   5       49.00       43.96      2.72 o 
   2   8   5       11.38       13.79      1.77 o 
   3   8   5        6.29        4.83      1.26 o 
   4   8   5        6.63        7.75      1.47 o 
   5   8   5        0.21        1.79      1.57 o 
   6   8   5        1.09        2.37      1.50 o 
   7   8   5        0.01        1.05      0.76 o 
   8   8   5        0.41       -0.70      0.70 o 
  -4   9   5        0.16       -0.22      1.19 o 
  -3   9   5        0.22        2.12      1.48 o 
  -2   9   5        0.13        0.50      0.84 o 
  -1   9   5        0.00        1.40      1.07 o 
   0   9   5        3.62        5.92      1.39 o 
   1   9   5       13.05       13.00      1.91 o 
   2   9   5       23.14       25.79      2.50 o 
   3   9   5       14.43       12.85      1.91 o 
   4   9   5       20.89       20.05      2.26 o 
 -16   0   6       13.96       14.12      1.97 o 
 -14   0   6        0.31        0.36      0.92 o 
 -12   0   6        0.50       -0.63      0.63 o 
 -10   0   6     1449.39     1478.86     22.69 o 
  -8   0   6      632.88      598.60     10.87 o 
  -6   0   6       90.25       74.81      1.80 o 
  -4   0   6      140.61      149.36      4.66 o 
  -2   0   6     1906.47     1950.67     21.89 o 
   0   0   6     1618.14     1695.61     20.23 o 
   2   0   6      455.15      436.89      7.54 o 
   4   0   6      813.75      790.21     10.25 o 
   6   0   6      108.74      118.01      2.39 o 
   8   0   6       47.19       50.02      2.11 o 
  10   0   6       99.04       98.78      4.67 o 
  12   0   6        1.28        0.77      1.58 o 
  14   0   6       14.30       16.80      3.43 o 
  16   0   6       55.31       47.34      5.81 o 
 -16   1   6        7.74        8.71      1.15 o 
 -15   1   6        3.27        3.69      0.84 o 
 -14   1   6       22.40       29.91      1.78 o 
 -13   1   6        1.49        1.06      0.50 o 
 -12   1   6        1.44        3.16      1.14 o 
 -11   1   6      135.89      130.49      4.70 o 
 -10   1   6      278.32      265.25      7.44 o 
  -9   1   6      250.22      251.14      6.94 o 
  -8   1   6      697.04      636.82     14.59 o 
  -7   1   6        0.96        1.56      0.50 o 
  -6   1   6      112.83      102.85      1.81 o 
  -5   1   6       85.30       93.67      1.39 o 
  -4   1   6      106.24      119.01      2.23 o 
  -3   1   6      342.47      361.20      3.40 o 
  -2   1   6      271.65      311.65      3.43 o 
  -1   1   6      368.25      428.76      3.77 o 
   0   1   6       59.01       60.39      1.40 o 
   1   1   6       31.10       28.22      0.73 o 
   2   1   6       14.87       12.53      0.64 o 
   3   1   6        8.36        7.70      0.50 o 
   4   1   6      241.14      269.07      2.77 o 
   5   1   6      442.84      454.91      3.96 o 
   6   1   6       42.33       48.23      1.01 o 
   7   1   6      141.22      143.06      2.09 o 
   8   1   6        5.01        4.32      0.70 o 
   9   1   6       18.25       17.21      0.98 o 
  10   1   6       29.84       38.63      1.33 o 
  11   1   6        6.72        7.04      0.70 o 
  12   1   6       24.90       26.69      1.72 o 
  13   1   6       32.39       36.10      1.56 o 
  14   1   6        2.74        2.75      1.22 o 
  15   1   6       12.82       13.78      1.92 o 
  16   1   6        5.18        6.16      1.63 o 
 -16   2   6        2.20        3.90      1.74 o 
 -15   2   6        3.28        5.75      1.35 o 
 -14   2   6        0.04        0.98      0.96 o 
 -13   2   6       10.36        9.07      1.85 o 
 -12   2   6       78.21       87.52      3.36 o 
 -11   2   6       24.12       27.30      2.82 o 
 -10   2   6        3.49        6.59      1.40 o 
  -9   2   6        1.20        0.76      0.82 o 
  -8   2   6       28.28       27.63      0.87 o 
  -7   2   6       34.38       26.14      2.05 o 
  -6   2   6       65.45       83.52      2.02 o 
  -5   2   6       12.33       14.05      0.72 o 
  -4   2   6       44.55       47.42      1.49 o 
  -3   2   6      269.49      303.60      4.27 o 
  -2   2   6       74.17       68.99      1.85 o 
  -1   2   6      699.84      654.41      5.17 o 
   0   2   6       39.46       38.39      0.94 o 
   1   2   6      301.69      355.44      3.50 o 
   2   2   6     1054.46     1052.31      8.11 o 
   3   2   6      977.47     1040.03      8.68 o 
   4   2   6       91.80      111.64      1.80 o 
   5   2   6      189.81      206.88      2.56 o 
   6   2   6        3.01        6.61      0.54 o 
   7   2   6       43.82       42.67      1.56 o 
   8   2   6       30.83       29.88      1.29 o 
   9   2   6       24.96       25.59      1.42 o 
  10   2   6       27.44       30.95      1.20 o 
  11   2   6        0.19        1.17      0.64 o 
  12   2   6        0.95        0.55      0.37 o 
  13   2   6       28.37       29.73      1.70 o 
  14   2   6        6.29        4.86      0.84 o 
  15   2   6        2.82        3.39      1.65 o 
  16   2   6        0.31        0.46      1.51 o 
 -16   3   6        7.53       14.34      3.04 o 
 -15   3   6       25.62       32.86      2.24 o 
 -14   3   6       27.36       24.30      2.54 o 
 -13   3   6       14.21       13.33      1.08 o 
 -12   3   6        3.15        2.88      0.69 o 
 -11   3   6        0.26        0.40      0.50 o 
 -10   3   6        2.98        4.91      0.74 o 
  -9   3   6       37.75       28.08      1.34 o 
  -8   3   6        7.47        3.50      0.50 o 
  -7   3   6       18.20       15.24      2.30 o 
  -6   3   6        2.10        1.14      0.29 o 
  -5   3   6        0.26       -0.31      0.31 o 
  -4   3   6        4.73        8.05      0.97 o 
  -3   3   6      282.61      274.93      4.45 o 
  -2   3   6        8.19        9.07      0.47 o 
  -1   3   6       26.10       26.52      0.85 o 
   0   3   6       52.49       42.15      0.97 o 
   1   3   6        4.00        2.65      0.34 o 
   2   3   6       36.66       32.67      0.97 o 
   3   3   6      209.33      217.65      2.68 o 
   4   3   6      214.86      203.15      2.84 o 
   5   3   6        0.62        0.16      0.33 o 
   6   3   6       77.86       73.13      1.75 o 
   7   3   6      293.00      273.91      3.68 o 
   8   3   6       49.78       41.96      1.35 o 
   9   3   6       32.33       30.13      1.29 o 
  10   3   6        7.90        8.87      1.07 o 
  11   3   6       46.65       50.76      1.47 o 
  12   3   6        4.15        5.69      0.93 o 
  13   3   6        0.53        0.32      0.76 o 
  14   3   6        9.40        7.41      2.38 o 
  15   3   6        0.35        0.70      1.50 o 
 -15   4   6       29.31       28.85      1.90 o 
 -14   4   6       15.35       19.44      1.85 o 
 -13   4   6        3.05        3.40      0.97 o 
 -12   4   6        0.12        0.37      0.64 o 
 -11   4   6       38.83       39.23      1.83 o 
 -10   4   6       13.17        9.71      1.10 o 
  -9   4   6       69.92       57.33      2.11 o 
  -8   4   6        8.49        8.56      1.02 o 
  -7   4   6      173.92      161.07      2.88 o 
  -6   4   6       60.05       53.05      1.60 o 
  -5   4   6       55.74       49.07      1.58 o 
  -4   4   6      217.04      219.57      5.51 o 
  -3   4   6      266.33      271.94      4.31 o 
  -2   4   6      190.78      181.23      2.41 o 
  -1   4   6      116.40      125.25      1.88 o 
   0   4   6       38.76       27.98      1.10 o 
   1   4   6      432.99      441.18      4.21 o 
   2   4   6       12.04       11.11      0.75 o 
   3   4   6       20.78       23.38      1.35 o 
   4   4   6       11.27       13.67      1.35 o 
   5   4   6      101.86       93.27      2.77 o 
   6   4   6       30.89       24.44      1.14 o 
   7   4   6      102.63       98.86      2.07 o 
   8   4   6       27.28       21.11      1.13 o 
   9   4   6      176.96      164.52      3.03 o 
  10   4   6       12.86       11.10      0.90 o 
  11   4   6       14.79       14.93      1.38 o 
  12   4   6        3.24        4.80      0.93 o 
  13   4   6        0.93        1.75      1.28 o 
  14   4   6        3.92        3.69      1.91 o 
  15   4   6        1.72        1.04      1.00 o 
 -14   5   6        1.45        0.35      0.86 o 
 -13   5   6        5.63        5.63      1.13 o 
 -12   5   6        3.07        5.45      1.10 o 
 -11   5   6        0.00       -0.60      0.70 o 
 -10   5   6       10.63        8.12      1.16 o 
  -9   5   6        0.12       -0.05      0.71 o 
  -8   5   6        8.31        7.74      0.86 o 
  -7   5   6       85.36       82.25      2.22 o 
  -6   5   6       40.83       39.80      1.63 o 
  -5   5   6       21.29       19.65      1.32 o 
  -4   5   6        3.03        4.15      0.80 o 
  -3   5   6      219.20      218.33      4.01 o 
  -2   5   6      734.80      753.52      7.48 o 
  -1   5   6       60.91       59.76      1.44 o 
   0   5   6        1.32        1.60      0.54 o 
   1   5   6       49.24       52.83      1.39 o 
   2   5   6        9.60        9.15      1.17 o 
   3   5   6        2.16        2.79      0.55 o 
   4   5   6       25.97       22.69      1.26 o 
   5   5   6        0.04       -0.18      0.45 o 
   6   5   6       75.08       71.54      2.92 o 
   7   5   6        7.52        5.93      0.69 o 
   8   5   6        2.56        2.28      0.61 o 
   9   5   6       29.63       26.01      1.42 o 
  10   5   6        5.26        3.56      0.84 o 
  11   5   6       25.41       27.52      2.16 o 
  12   5   6       14.20       18.29      3.16 o 
  13   5   6        2.95        3.38      2.56 o 
  14   5   6        0.04       -0.41      1.18 o 
 -12   6   6        2.78        2.09      1.04 o 
 -11   6   6        4.03        4.52      1.17 o 
 -10   6   6       16.29       16.70      1.71 o 
  -9   6   6        0.01        0.75      0.53 o 
  -8   6   6        0.55        0.92      0.68 o 
  -7   6   6       49.19       54.00      2.00 o 
  -6   6   6        0.49       -0.46      0.84 o 
  -5   6   6       35.64       35.32      1.83 o 
  -4   6   6      310.36      326.05      6.50 o 
  -3   6   6      112.63      120.45      3.26 o 
  -2   6   6        3.00        3.16      0.61 o 
  -1   6   6        0.24       -0.04      0.50 o 
   0   6   6        1.49        1.19      0.56 o 
   1   6   6       16.95       15.90      1.22 o 
   2   6   6        0.07       -0.24      0.52 o 
   3   6   6       58.06       44.65      1.86 o 
   4   6   6       20.44       19.29      1.80 o 
   5   6   6        5.70        4.63      0.76 o 
   6   6   6        5.20        2.81      0.87 o 
   7   6   6        2.62        2.50      0.61 o 
   8   6   6        9.32        9.54      1.24 o 
   9   6   6        0.66        1.27      0.80 o 
  10   6   6        3.40        2.20      1.01 o 
  11   6   6        7.72       15.73      1.78 o 
  12   6   6        0.49        1.37      1.54 o 
 -11   7   6        0.98        5.55      2.79 o 
 -10   7   6        0.73       -0.18      0.73 o 
  -9   7   6        8.18       11.08      1.29 o 
  -8   7   6       37.94       44.36      3.27 o 
  -7   7   6       13.20       12.21      1.53 o 
  -6   7   6        0.38        0.22      0.89 o 
  -5   7   6        5.58        2.65      1.03 o 
  -4   7   6        2.03        1.48      0.91 o 
  -3   7   6        0.05       -0.75      0.75 o 
  -2   7   6        7.58        8.41      0.88 o 
  -1   7   6        1.27        0.68      0.62 o 
   0   7   6        1.10        0.49      0.64 o 
   1   7   6        3.14        2.09      0.74 o 
   2   7   6        9.32       10.59      1.97 o 
   3   7   6        1.27       -0.21      0.81 o 
   4   7   6       21.24       20.32      5.68 o 
   5   7   6        0.53       -0.57      1.27 o 
   6   7   6        1.31        2.62      0.79 o 
   7   7   6        1.71        1.99      0.90 o 
   8   7   6        9.95       12.42      1.13 o 
   9   7   6        0.37        0.41      0.81 o 
  10   7   6        5.21        7.13      1.40 o 
  -8   8   6        3.50        2.01      1.43 o 
  -7   8   6        6.67       14.70      1.81 o 
  -6   8   6        0.52        0.16      1.07 o 
  -5   8   6        0.06       -0.96      0.96 o 
  -4   8   6        1.13        2.46      1.25 o 
  -3   8   6        0.21       -1.01      1.01 o 
  -2   8   6        0.32        0.88      0.80 o 
  -1   8   6        0.29        0.62      0.73 o 
   0   8   6       16.35       16.25      1.50 o 
   1   8   6       11.58       10.17      2.41 o 
   2   8   6        4.20        3.12      1.16 o 
   3   8   6        3.56        5.48      1.32 o 
   4   8   6        8.20        9.03      1.55 o 
   5   8   6        4.99        6.75      1.44 o 
   6   8   6        4.87        2.18      1.18 o 
   7   8   6        3.12        4.22      1.30 o 
   8   8   6        0.16        0.65      0.87 o 
  -3   9   6        0.52        2.35      1.62 o 
  -2   9   6        0.67        1.50      1.51 o 
  -1   9   6        1.69        1.09      0.92 o 
   0   9   6        0.47        0.96      1.09 o 
   1   9   6        9.39        9.74      1.68 o 
   2   9   6        4.81        8.84      1.68 o 
   3   9   6       14.01       12.68      1.93 o 
 -15   0   7        0.43        0.18      0.93 o 
 -13   0   7        2.30        0.45      0.76 o 
 -11   0   7       40.02       39.10      1.98 o 
  -9   0   7      889.33      919.95     15.00 o 
  -7   0   7     1066.10     1073.16     16.13 o 
  -5   0   7      140.45      131.30      2.97 o 
  -3   0   7     1352.91     1390.02     29.83 o 
  -1   0   7     1037.64     1134.35     11.92 o 
   1   0   7      272.58      262.73      3.68 o 
   3   0   7       25.31       24.62      1.54 o 
   5   0   7        0.03        0.67      0.45 o 
   7   0   7      118.36      127.49      3.03 o 
   9   0   7       20.47       21.32      1.72 o 
  11   0   7        0.34       -0.51      0.63 o 
  13   0   7       17.91       17.22      1.41 o 
  15   0   7       99.03      112.50      7.78 o 
 -16   1   7       12.62       17.23      2.47 o 
 -15   1   7       22.06       34.22      2.22 o 
 -14   1   7        3.85        5.74      1.63 o 
 -13   1   7       38.50       39.56      2.72 o 
 -12   1   7       11.79       11.82      1.66 o 
 -11   1   7       95.70       99.53      4.01 o 
 -10   1   7       50.04       56.88      2.86 o 
  -9   1   7      361.50      340.05      8.85 o 
  -8   1   7      119.33      114.43      2.81 o 
  -7   1   7       23.56       20.26      0.79 o 
  -6   1   7       99.55       94.35      1.64 o 
  -5   1   7      372.19      369.76      5.36 o 
  -4   1   7       38.76       54.26      1.52 o 
  -3   1   7      300.34      323.12      4.00 o 
  -2   1   7        6.96        1.88      0.48 o 
  -1   1   7      289.52      307.80      3.24 o 
   0   1   7       49.50       65.45      1.16 o 
   1   1   7      187.79      175.47      1.98 o 
   2   1   7      264.34      295.47      3.99 o 
   3   1   7      609.21      582.05      5.35 o 
   4   1   7      296.21      257.98      3.93 o 
   5   1   7       68.65       71.20      1.39 o 
   6   1   7       13.11       14.54      0.77 o 
   7   1   7        0.24        0.87      0.36 o 
   8   1   7       79.49       74.94      1.83 o 
   9   1   7        5.08        3.21      0.56 o 
  10   1   7        0.01        0.02      0.44 o 
  11   1   7        0.62        0.10      0.60 o 
  12   1   7        4.60        6.06      0.70 o 
  13   1   7       21.88       22.50      1.04 o 
  14   1   7        2.04        2.79      0.82 o 
  15   1   7        7.07        5.61      1.72 o 
  16   1   7       16.64       18.78      5.21 o 
 -15   2   7        7.72       10.30      1.61 o 
 -14   2   7       10.20       13.55      1.75 o 
 -13   2   7       24.51       26.91      2.25 o 
 -12   2   7        0.25        0.89      0.75 o 
 -11   2   7        0.18       -0.32      0.86 o 
 -10   2   7        5.17        4.46      1.30 o 
  -9   2   7       98.78      103.52      4.34 o 
  -8   2   7        8.71       11.46      0.78 o 
  -7   2   7       16.89       14.34      0.90 o 
  -6   2   7      131.24      138.32      4.38 o 
  -5   2   7      167.59      169.11      3.10 o 
  -4   2   7       63.91       68.07      1.57 o 
  -3   2   7       54.86       40.47      1.23 o 
  -2   2   7      161.64      180.10      2.57 o 
  -1   2   7       27.43       34.79      0.74 o 
   0   2   7       29.18       22.78      0.97 o 
   1   2   7       34.86       37.26      0.82 o 
   2   2   7       90.85      101.05      1.41 o 
   3   2   7       43.84       41.76      1.13 o 
   4   2   7      151.55      144.41      2.63 o 
   5   2   7        1.06        1.41      0.36 o 
   6   2   7       84.52       86.56      1.72 o 
   7   2   7       12.01       10.41      0.81 o 
   8   2   7        1.51        0.84      0.48 o 
   9   2   7       29.99       28.44      1.78 o 
  10   2   7        8.07        7.94      0.84 o 
  11   2   7        3.43        4.22      0.86 o 
  12   2   7        1.20        0.53      0.51 o 
  13   2   7       19.43       16.90      1.56 o 
  14   2   7        4.43        4.34      1.48 o 
  15   2   7        1.01        0.30      0.97 o 
 -15   3   7        2.81        4.14      1.46 o 
 -14   3   7        0.00        0.28      0.97 o 
 -13   3   7        1.40        3.38      1.13 o 
 -12   3   7       20.87       21.75      2.08 o 
 -11   3   7       13.50       16.41      1.07 o 
 -10   3   7        0.20       -0.25      0.72 o 
  -9   3   7       47.43       34.15      4.71 o 
  -8   3   7        8.03        8.03      1.02 o 
  -7   3   7        4.24        4.49      0.81 o 
  -6   3   7        0.92        1.27      0.61 o 
  -5   3   7       66.80       69.94      2.81 o 
  -4   3   7      162.13      158.93      3.76 o 
  -3   3   7        0.08       -0.72      0.72 o 
  -2   3   7      372.49      383.25      5.07 o 
  -1   3   7       49.77       57.99      1.08 o 
   0   3   7      228.04      231.35      3.63 o 
   1   3   7       31.07       30.06      1.10 o 
   2   3   7      198.93      217.64      2.86 o 
   3   3   7        0.16        0.24      0.35 o 
   4   3   7       57.77       56.36      1.26 o 
   5   3   7        7.60        7.90      0.64 o 
   6   3   7       51.68       53.00      1.54 o 
   7   3   7       52.93       53.42      1.74 o 
   8   3   7        0.08        0.46      0.46 o 
   9   3   7        0.11       -0.15      0.75 o 
  10   3   7       45.64       47.39      1.73 o 
  11   3   7       25.85       23.61      1.20 o 
  12   3   7        0.73        0.43      0.48 o 
  13   3   7        2.75        2.18      0.97 o 
  14   3   7        0.24        0.83      0.85 o 
  15   3   7        0.32        1.64      0.97 o 
 -15   4   7       22.55       25.62      3.79 o 
 -14   4   7        0.67        0.90      0.70 o 
 -13   4   7        0.31        0.14      0.61 o 
 -12   4   7        2.28        0.94      0.66 o 
 -11   4   7        3.84        4.70      0.85 o 
 -10   4   7       59.69       53.85      2.08 o 
  -9   4   7        3.10        2.30      0.74 o 
  -8   4   7       64.69       67.95      2.33 o 
  -7   4   7      119.68      100.42      2.10 o 
  -6   4   7        2.02        0.87      0.49 o 
  -5   4   7        1.58        2.36      0.56 o 
  -4   4   7       91.57       86.92      2.36 o 
  -3   4   7       38.79       36.46      1.43 o 
  -2   4   7      453.51      429.99      4.66 o 
  -1   4   7      704.08      681.83      7.28 o 
   0   4   7        5.43        2.95      0.59 o 
   1   4   7       31.31       33.77      1.39 o 
   2   4   7        3.55        4.17      0.48 o 
   3   4   7       39.30       44.56      1.29 o 
   4   4   7      161.42      164.54      2.45 o 
   5   4   7       24.33       27.88      1.19 o 
   6   4   7        7.99       16.68      1.47 o 
   7   4   7       58.99       50.71      1.78 o 
   8   4   7       20.77       20.21      1.29 o 
   9   4   7       30.02       29.45      1.82 o 
  10   4   7        0.51        0.84      0.83 o 
  11   4   7        0.03        0.26      0.57 o 
  12   4   7        8.43        8.89      2.08 o 
  13   4   7       10.21       11.21      1.68 o 
  14   4   7       12.11       12.64      1.74 o 
 -13   5   7        0.81        0.63      0.84 o 
 -12   5   7       22.89       22.38      1.77 o 
 -11   5   7        9.76        8.29      1.19 o 
 -10   5   7        6.56        5.07      1.02 o 
  -9   5   7        0.59        0.50      0.75 o 
  -8   5   7       18.39       19.38      0.94 o 
  -7   5   7        3.55        2.37      0.67 o 
  -6   5   7        9.07        7.17      0.90 o 
  -5   5   7        1.27        2.24      0.68 o 
  -4   5   7      292.23      281.12      4.77 o 
  -3   5   7       40.96       44.99      2.17 o 
  -2   5   7      172.25      173.20      2.84 o 
  -1   5   7        9.42       12.12      0.83 o 
   0   5   7        3.80        4.02      0.57 o 
   1   5   7       21.96       17.88      1.04 o 
   2   5   7       19.68       21.33      1.91 o 
   3   5   7       19.57       23.77      1.90 o 
   4   5   7       18.84       15.51      1.01 o 
   5   5   7        2.72        1.24      0.54 o 
   6   5   7       43.66       41.55      1.65 o 
   7   5   7       13.14       12.04      1.84 o 
   8   5   7        7.45        5.42      0.77 o 
   9   5   7       32.61       27.24      1.51 o 
  10   5   7       22.25       20.07      1.35 o 
  11   5   7       10.49       16.20      1.73 o 
  12   5   7        8.87       10.05      2.10 o 
  13   5   7        1.96        2.65      1.54 o 
 -12   6   7        1.48        2.73      1.22 o 
 -11   6   7        2.19        2.33      1.01 o 
 -10   6   7        3.94        4.25      1.13 o 
  -9   6   7        1.49        1.08      0.62 o 
  -8   6   7        5.99        6.95      0.97 o 
  -7   6   7        4.04        4.34      0.87 o 
  -6   6   7       19.20       18.69      1.45 o 
  -5   6   7       69.19       61.12      2.16 o 
  -4   6   7        2.53        2.67      0.80 o 
  -3   6   7        0.89        0.92      0.72 o 
  -2   6   7        0.15       -0.31      0.44 o 
  -1   6   7       72.21       77.14      3.25 o 
   0   6   7       47.52       55.70      1.70 o 
   1   6   7        4.83        4.23      0.79 o 
   2   6   7        0.02       -0.54      0.54 o 
   3   6   7       12.34       10.28      1.07 o 
   4   6   7       13.89       13.69      1.53 o 
   5   6   7       25.35       25.19      5.39 o 
   6   6   7        0.89        0.35      0.56 o 
   7   6   7        0.01       -0.11      0.54 o 
   8   6   7        0.01       -0.45      0.64 o 
   9   6   7       10.33       11.33      1.35 o 
  10   6   7       11.46       11.91      2.11 o 
  11   6   7       22.84       26.25      3.16 o 
  12   6   7        2.94        0.98      1.17 o 
 -10   7   7        1.26        1.44      2.20 o 
  -9   7   7       20.23       25.04      1.62 o 
  -8   7   7        0.89        0.87      0.85 o 
  -7   7   7        1.20        0.73      0.94 o 
  -6   7   7        0.11        0.12      0.88 o 
  -5   7   7       12.86       15.49      1.82 o 
  -4   7   7       10.52       10.50      1.65 o 
  -3   7   7        5.33        5.83      1.71 o 
  -2   7   7       16.56       17.37      1.18 o 
  -1   7   7        3.46        4.07      0.76 o 
   0   7   7       19.52       18.07      1.36 o 
   1   7   7        6.15        6.26      0.95 o 
   2   7   7        2.10        2.00      0.84 o 
   3   7   7        0.01        0.18      0.83 o 
   4   7   7        0.25        0.50      0.81 o 
   5   7   7        0.05        0.79      1.01 o 
   6   7   7        9.63        8.72      1.44 o 
   7   7   7        0.19        1.59      0.77 o 
   8   7   7        0.00        0.41      0.83 o 
   9   7   7        1.79        2.02      1.04 o 
  10   7   7        2.14        0.63      0.96 o 
  -7   8   7       11.67       15.80      3.36 o 
  -6   8   7        1.31       -0.23      1.62 o 
  -5   8   7        0.20        0.42      1.61 o 
  -4   8   7        1.76        1.39      1.15 o 
  -3   8   7        0.02       -0.13      1.06 o 
  -2   8   7        1.87        3.06      1.78 o 
  -1   8   7       10.15       11.80      1.21 o 
   0   8   7       19.12       18.22      1.51 o 
   1   8   7       27.71       25.33      2.19 o 
   2   8   7        4.55        4.37      1.23 o 
   3   8   7       16.22       13.56      1.80 o 
   4   8   7        4.51        5.47      1.35 o 
   5   8   7        0.28       -0.38      1.69 o 
   6   8   7       15.32       27.06      2.39 o 
   7   8   7        5.50        7.32      1.52 o 
  -1   9   7        0.00        0.37      1.46 o 
   0   9   7        4.20        5.36      1.47 o 
 -16   0   8       10.03       13.66      1.73 o 
 -14   0   8       10.11        7.54      1.26 o 
 -12   0   8       11.46       13.84      1.46 o 
 -10   0   8      236.66      241.97      6.37 o 
  -8   0   8     2018.07     1917.57     28.16 o 
  -6   0   8       15.22       15.54      1.13 o 
  -4   0   8        7.49        6.84      1.25 o 
  -2   0   8        4.49        4.10      0.48 o 
   0   0   8       46.58       50.27      2.08 o 
   2   0   8      573.30      602.14      7.31 o 
   4   0   8        1.35        0.59      0.40 o 
   6   0   8       13.61       15.36      1.11 o 
   8   0   8       98.75      107.15      3.53 o 
  10   0   8        7.05        6.26      1.13 o 
  12   0   8        0.19        2.19      1.33 o 
  14   0   8        1.78        3.19      0.81 o 
 -16   1   8        1.28        1.30      1.23 o 
 -15   1   8        1.81        0.65      1.23 o 
 -14   1   8       18.02       20.95      2.37 o 
 -13   1   8        0.02        0.80      0.91 o 
 -12   1   8        2.33        3.39      1.08 o 
 -11   1   8       11.29       10.07      1.51 o 
 -10   1   8        3.03        4.58      0.45 o 
  -9   1   8      172.89      174.07      2.80 o 
  -8   1   8       40.19       43.43      1.22 o 
  -7   1   8      128.24      124.01      2.80 o 
  -6   1   8      921.98      867.73     19.19 o 
  -5   1   8       21.30       18.35      1.38 o 
  -4   1   8      586.33      593.54     14.31 o 
  -3   1   8       65.44       59.35      1.56 o 
  -2   1   8      344.38      335.75      3.45 o 
  -1   1   8       12.64       17.10      0.64 o 
   0   1   8        0.08        0.30      0.25 o 
   1   1   8      107.86      115.91      1.52 o 
   2   1   8      770.14      800.14      6.58 o 
   3   1   8       19.04       18.88      0.83 o 
   4   1   8       23.12       22.54      0.92 o 
   5   1   8       69.22       75.68      1.66 o 
   6   1   8       85.48       94.24      1.86 o 
   7   1   8      212.94      235.70      3.31 o 
   8   1   8      104.67      101.60      2.81 o 
   9   1   8        4.24        2.64      0.61 o 
  10   1   8        2.45        2.60      0.60 o 
  11   1   8        0.07        0.18      0.49 o 
  12   1   8        0.63        1.13      0.54 o 
  13   1   8        3.78        4.24      0.68 o 
  14   1   8        0.00       -0.07      0.62 o 
  15   1   8       15.98       19.08      1.96 o 
 -15   2   8        1.74        3.18      1.20 o 
 -14   2   8       79.53       97.28      3.88 o 
 -13   2   8        0.59        0.84      1.31 o 
 -12   2   8       13.20       13.60      2.09 o 
 -11   2   8       10.19        7.51      1.61 o 
 -10   2   8       32.00       32.07      2.52 o 
  -9   2   8      125.90      118.50      2.25 o 
  -8   2   8       12.46       14.39      1.13 o 
  -7   2   8      125.49      114.71      3.04 o 
  -6   2   8      161.08      171.79      4.02 o 
  -5   2   8       58.60       52.55      2.86 o 
  -4   2   8       56.59       51.82      1.10 o 
  -3   2   8      113.33      118.46      2.67 o 
  -2   2   8      447.51      465.62     17.28 o 
  -1   2   8      166.39      178.68      2.19 o 
   0   2   8       34.41       34.97      0.89 o 
   1   2   8        0.08       -0.03      0.28 o 
   2   2   8       46.18       40.25      1.38 o 
   3   2   8      120.40      138.81      2.19 o 
   4   2   8      129.11      139.03      2.26 o 
   5   2   8      145.35      135.41      2.27 o 
   6   2   8        0.84       -0.01      0.35 o 
   7   2   8       16.78       17.32      1.07 o 
   8   2   8        9.83       10.11      0.89 o 
   9   2   8        7.84        7.29      0.86 o 
  10   2   8       86.85       88.01      2.31 o 
  11   2   8        1.40        1.21      0.62 o 
  12   2   8        1.60        2.49      0.64 o 
  13   2   8        8.62        9.11      1.07 o 
  14   2   8        0.49       -0.36      0.79 o 
  15   2   8        0.00       -0.38      0.74 o 
 -15   3   8       11.94       17.14      3.05 o 
 -14   3   8       14.22       16.11      2.57 o 
 -13   3   8        0.30        0.20      0.94 o 
 -12   3   8        7.91        8.52      1.46 o 
 -11   3   8        0.07        0.14      0.48 o 
 -10   3   8       39.08       40.56      1.80 o 
  -9   3   8        8.19        8.47      1.05 o 
  -8   3   8        1.82       -0.55      0.97 o 
  -7   3   8        0.33        0.11      0.58 o 
  -6   3   8       10.49        8.44      1.13 o 
  -5   3   8        4.19        4.71      0.65 o 
  -4   3   8       58.75       63.45      2.23 o 
  -3   3   8      171.11      169.33      6.37 o 
  -2   3   8        0.39       -0.09      0.65 o 
  -1   3   8       38.48       36.03      1.17 o 
   0   3   8      455.22      446.48      5.92 o 
   1   3   8       55.87       55.78      1.86 o 
   2   3   8       47.01       48.31      1.18 o 
   3   3   8       91.84      103.37      1.68 o 
   4   3   8        0.01       -0.13      0.36 o 
   5   3   8       41.46       41.20      1.40 o 
   6   3   8        1.10        1.10      0.53 o 
   7   3   8       14.82       14.38      1.25 o 
   8   3   8       61.71       67.65      2.02 o 
   9   3   8       13.84       10.87      1.92 o 
  10   3   8        6.69        3.72      0.79 o 
  11   3   8        0.53        0.67      0.61 o 
  12   3   8        7.52        5.96      0.85 o 
  13   3   8        0.27        0.26      0.50 o 
  14   3   8        2.71        2.87      1.16 o 
 -14   4   8        5.09        4.30      1.47 o 
 -13   4   8        1.97        1.23      1.21 o 
 -12   4   8        5.84        7.09      0.97 o 
 -11   4   8        7.59        8.01      1.46 o 
 -10   4   8        7.48        9.74      1.15 o 
  -9   4   8        8.52        6.34      1.17 o 
  -8   4   8       57.03       50.33      2.07 o 
  -7   4   8       43.48       37.93      1.86 o 
  -6   4   8        9.74        9.86      1.30 o 
  -5   4   8       37.68       37.05      1.61 o 
  -4   4   8       36.09       39.79      1.86 o 
  -3   4   8       61.02       51.84      2.68 o 
  -2   4   8      204.64      209.08      4.37 o 
  -1   4   8      460.59      475.24      6.27 o 
   0   4   8      319.24      303.47      4.08 o 
   1   4   8       24.12       23.59      1.17 o 
   2   4   8        2.07        2.26      0.53 o 
   3   4   8        0.11        0.08      0.43 o 
   4   4   8        0.39       -0.36      0.36 o 
   5   4   8        8.36       10.69      0.84 o 
   6   4   8       95.42       95.34      2.45 o 
   7   4   8        0.47       -0.32      0.65 o 
   8   4   8       77.18       72.50      2.16 o 
   9   4   8        8.67        7.59      1.02 o 
  10   4   8       18.76       14.91      1.32 o 
  11   4   8        0.61        1.25      0.67 o 
  12   4   8        0.47        0.72      0.82 o 
  13   4   8        7.70        8.64      1.55 o 
  14   4   8        2.37        4.18      1.32 o 
 -13   5   8       45.74       48.31      2.84 o 
 -12   5   8        8.82       10.35      1.30 o 
 -11   5   8        5.56        3.78      0.98 o 
 -10   5   8        7.40        4.00      0.97 o 
  -9   5   8       25.24       18.35      1.66 o 
  -8   5   8        0.04        0.65      0.74 o 
  -7   5   8        3.75        1.46      0.71 o 
  -6   5   8        0.24        0.81      0.57 o 
  -5   5   8      116.29      110.91      2.82 o 
  -4   5   8       14.27       16.65      2.15 o 
  -3   5   8       88.51       81.67      2.37 o 
  -2   5   8      143.87      140.48      4.19 o 
  -1   5   8       47.32       48.47      1.54 o 
   0   5   8       75.47       75.19      1.70 o 
   1   5   8       31.34       30.93      1.33 o 
   2   5   8       14.47       14.62      1.13 o 
   3   5   8       21.43       18.98      1.33 o 
   4   5   8      160.04      152.86      3.26 o 
   5   5   8       13.38        8.90      0.90 o 
   6   5   8       56.05       52.61      1.75 o 
   7   5   8        0.58        0.85      0.63 o 
   8   5   8        0.12       -0.36      0.59 o 
   9   5   8       42.67       40.47      2.03 o 
  10   5   8        1.87        2.58      0.86 o 
  11   5   8       20.80       20.90      1.52 o 
  12   5   8        4.28        5.07      2.76 o 
  13   5   8        1.12        1.09      1.18 o 
 -11   6   8        0.01       -0.20      0.82 o 
 -10   6   8        9.51        9.15      1.38 o 
  -9   6   8        9.22       10.51      1.53 o 
  -8   6   8       17.00       17.51      1.55 o 
  -7   6   8        6.24        6.58      0.97 o 
  -6   6   8        4.19        3.98      0.88 o 
  -5   6   8        1.63        1.69      0.77 o 
  -4   6   8       23.17       23.48      2.39 o 
  -3   6   8        0.19        0.01      0.65 o 
  -2   6   8        7.65        7.29      1.16 o 
  -1   6   8        0.00        0.70      0.53 o 
   0   6   8        5.07        5.72      0.87 o 
   1   6   8        0.25       -0.03      0.62 o 
   2   6   8        2.35        1.62      0.66 o 
   3   6   8       15.05       11.25      1.13 o 
   4   6   8        2.27        3.92      1.02 o 
   5   6   8        3.11        3.41      1.87 o 
   6   6   8        4.41        2.83      1.18 o 
   7   6   8        1.75        1.31      1.12 o 
   8   6   8        8.16        9.00      1.20 o 
   9   6   8        4.86        2.93      0.96 o 
  10   6   8        0.07        1.24      0.86 o 
  11   6   8       11.87        9.70      1.46 o 
  -9   7   8       17.74       22.18      1.55 o 
  -8   7   8        0.91        0.80      0.88 o 
  -7   7   8        4.25        5.36      1.25 o 
  -6   7   8        2.68        3.99      1.15 o 
  -5   7   8        1.25       -0.15      0.82 o 
  -4   7   8        0.58        1.40      0.94 o 
  -3   7   8        3.17        2.95      1.11 o 
  -2   7   8       11.83       11.64      1.52 o 
  -1   7   8        0.16        0.20      0.85 o 
   0   7   8       37.15       40.31      1.81 o 
   1   7   8        0.45        0.96      0.76 o 
   2   7   8        2.79        2.58      1.07 o 
   3   7   8        3.14        2.74      1.50 o 
   4   7   8        4.92        3.41      1.22 o 
   5   7   8        3.59        3.62      1.12 o 
   6   7   8        0.12       -0.45      0.84 o 
   7   7   8        4.28        4.24      1.19 o 
   8   7   8        0.28        0.33      0.81 o 
   9   7   8        9.66       11.76      1.58 o 
  -6   8   8        2.67        3.31      1.30 o 
  -5   8   8        0.90        1.22      1.12 o 
  -4   8   8        3.35        1.78      1.36 o 
  -3   8   8       11.79       13.57      3.45 o 
  -2   8   8        0.27        2.16      1.45 o 
  -1   8   8        5.30        7.88      1.15 o 
   0   8   8        4.98        4.21      0.96 o 
   1   8   8        0.95        2.51      1.46 o 
   2   8   8        5.21        5.89      1.37 o 
   3   8   8        6.22        7.77      1.47 o 
   4   8   8        9.53       12.30      1.72 o 
   5   8   8        5.30        8.53      1.59 o 
   6   8   8       20.30       21.95      2.28 o 
 -15   0   9        7.04        8.81      1.37 o 
 -13   0   9        1.18        2.40      0.88 o 
 -11   0   9       23.18       23.29      1.68 o 
  -9   0   9        5.28        2.86      0.86 o 
  -7   0   9       26.79       23.16      1.82 o 
  -1   0   9      133.29      175.38      3.25 o 
   1   0   9      183.53      214.57      3.88 o 
   3   0   9       27.47       26.23      1.35 o 
   5   0   9       28.47       29.34      1.39 o 
   7   0   9      183.99      192.00      4.90 o 
   9   0   9       32.42       30.47      1.85 o 
  11   0   9       14.36        9.91      1.99 o 
  13   0   9        0.31       -0.56      0.86 o 
  15   0   9       22.49       20.50      1.36 o 
 -15   1   9        0.25        0.49      1.10 o 
 -14   1   9       22.26       27.63      2.64 o 
 -13   1   9       32.14       33.21      2.47 o 
 -12   1   9        0.71       -0.47      0.79 o 
 -11   1   9       22.09       24.79      1.12 o 
 -10   1   9        3.90        2.69      0.85 o 
  -9   1   9      112.91      108.10      2.69 o 
  -8   1   9      279.72      256.88      5.06 o 
  -7   1   9       18.18       19.89      1.30 o 
  -6   1   9      107.48      111.23      3.75 o 
  -5   1   9      111.63      116.62      4.52 o 
  -4   1   9       39.06       37.63      2.49 o 
  -3   1   9       97.33      103.80      2.51 o 
  -2   1   9        2.26        0.81      0.36 o 
  -1   1   9      371.23      380.70      4.78 o 
   0   1   9      255.22      264.12      6.14 o 
   1   1   9       73.87       85.35      1.79 o 
   2   1   9       71.82       87.46      2.67 o 
   3   1   9        1.85        2.01      0.41 o 
   4   1   9      134.28      145.76      2.33 o 
   5   1   9       89.77       94.40      1.67 o 
   6   1   9       18.13       16.54      0.96 o 
   7   1   9        1.40        0.85      0.46 o 
   8   1   9        2.53        1.53      0.55 o 
   9   1   9       31.33       30.59      1.53 o 
  10   1   9       22.34       20.78      1.35 o 
  11   1   9       14.75       12.69      1.33 o 
  12   1   9        1.86        1.75      0.67 o 
  13   1   9        0.84        0.39      0.60 o 
  14   1   9        0.65        0.67      0.60 o 
  15   1   9        0.58        1.33      0.89 o 
 -15   2   9        8.22        8.87      1.54 o 
 -14   2   9        0.01        2.28      1.02 o 
 -13   2   9       14.70       15.24      2.32 o 
 -12   2   9       19.46       25.23      2.72 o 
 -11   2   9        1.19        0.39      0.95 o 
 -10   2   9       22.17       18.62      1.38 o 
  -9   2   9        0.48        0.13      0.51 o 
  -8   2   9      122.35      116.12      3.15 o 
  -7   2   9       78.29       78.13      2.58 o 
  -6   2   9      366.09      322.10      6.51 o 
  -5   2   9       12.00        7.59      2.02 o 
  -4   2   9       94.53       90.89      1.65 o 
  -3   2   9       49.71       53.48      1.89 o 
  -2   2   9      100.88      111.74      3.52 o 
  -1   2   9      143.17      144.41      3.19 o 
   0   2   9        0.11        0.27      0.35 o 
   1   2   9      163.33      174.81      3.94 o 
   2   2   9      124.24      121.29      1.96 o 
   3   2   9      101.98       97.98      1.86 o 
   4   2   9      178.92      180.78      2.55 o 
   5   2   9        0.78        0.65      0.44 o 
   6   2   9        4.57        4.32      0.86 o 
   7   2   9       82.65       75.07      2.11 o 
   8   2   9        0.59        0.01      0.55 o 
   9   2   9        0.03       -0.02      0.64 o 
  10   2   9        2.09        1.71      0.73 o 
  11   2   9        0.13        0.48      0.65 o 
  12   2   9        3.39        3.14      0.81 o 
  13   2   9        0.01        0.87      0.65 o 
  14   2   9        0.29       -0.38      0.54 o 
 -14   3   9       10.25       13.06      2.39 o 
 -13   3   9        0.49        0.84      0.98 o 
 -12   3   9        0.16        1.28      0.94 o 
 -11   3   9        8.47        9.46      1.02 o 
 -10   3   9       24.39       18.68      1.48 o 
  -9   3   9        0.01        0.37      0.69 o 
  -8   3   9      198.87      171.65      4.39 o 
  -7   3   9      235.12      209.92      5.09 o 
  -6   3   9        4.08        1.89      0.79 o 
  -5   3   9        0.37        0.08      0.43 o 
  -4   3   9       44.39       42.14      1.60 o 
  -3   3   9      291.73      308.32      5.30 o 
  -2   3   9        2.93        3.54      1.49 o 
  -1   3   9       20.77       20.99      1.11 o 
   0   3   9     1203.83     1167.07     12.12 o 
   1   3   9       14.81       17.71      1.17 o 
   2   3   9       17.76       15.22      0.97 o 
   3   3   9       21.74       21.57      1.21 o 
   4   3   9        2.31        0.51      0.43 o 
   5   3   9       93.69       82.54      2.46 o 
   6   3   9       22.40       22.14      2.00 o 
   7   3   9        2.08        1.97      0.94 o 
   8   3   9        9.17        7.10      0.92 o 
   9   3   9       11.44       13.56      1.27 o 
  10   3   9        1.42        1.41      0.81 o 
  11   3   9        1.93        2.25      0.75 o 
  12   3   9        0.14        1.13      0.83 o 
  13   3   9        0.09       -0.57      0.57 o 
  14   3   9        0.08       -0.95      0.99 o 
 -13   4   9        0.55        1.79      0.67 o 
 -12   4   9        4.28        3.60      1.46 o 
 -11   4   9        1.91        2.23      0.98 o 
 -10   4   9       27.46       27.42      1.69 o 
  -9   4   9       10.51       12.31      1.27 o 
  -8   4   9        0.46        0.08      0.62 o 
  -7   4   9        0.25       -0.64      0.64 o 
  -6   4   9        6.39        6.16      1.51 o 
  -5   4   9       12.81       11.31      1.09 o 
  -4   4   9        4.70        4.53      1.24 o 
  -3   4   9       62.60       63.34      2.26 o 
  -2   4   9      257.73      250.81      5.50 o 
  -1   4   9       94.56       92.69      2.16 o 
   0   4   9      148.64      138.63      2.52 o 
   1   4   9       91.14       91.52      2.05 o 
   2   4   9        5.37        5.09      0.75 o 
   3   4   9        6.31        5.95      0.80 o 
   4   4   9        2.31        2.12      0.65 o 
   5   4   9        0.04       -0.08      0.50 o 
   6   4   9        6.05        2.75      0.71 o 
   7   4   9       10.34        9.22      1.03 o 
   8   4   9        0.04        0.55      0.63 o 
   9   4   9       44.28       40.71      2.31 o 
  10   4   9        8.12        5.03      1.73 o 
  11   4   9        4.65        4.27      0.91 o 
  12   4   9        0.16        0.37      0.69 o 
  13   4   9        3.26        1.15      1.15 o 
 -12   5   9        2.25        3.11      1.29 o 
 -11   5   9       10.79       10.32      1.89 o 
 -10   5   9        0.12        0.81      0.77 o 
  -9   5   9        0.64        0.90      0.77 o 
  -8   5   9       16.80       16.03      1.60 o 
  -7   5   9        0.03       -0.37      0.50 o 
  -6   5   9        0.01       -0.04      0.56 o 
  -5   5   9       16.91       16.54      1.29 o 
  -4   5   9        6.20        6.79      0.94 o 
  -3   5   9      135.40      138.34      3.21 o 
  -2   5   9       49.22       47.05      1.96 o 
  -1   5   9       36.16       38.05      1.96 o 
   0   5   9        1.21        0.17      0.73 o 
   1   5   9       56.74       59.40      1.91 o 
   2   5   9       12.69       11.77      1.09 o 
   3   5   9       42.19       41.76      1.80 o 
   4   5   9        4.20        1.88      0.70 o 
   5   5   9       14.67       13.95      2.16 o 
   6   5   9        4.87        2.24      0.75 o 
   7   5   9        7.47        3.26      0.88 o 
   8   5   9        3.14        2.23      0.81 o 
   9   5   9        9.28        7.90      1.51 o 
  10   5   9        0.22        1.15      0.80 o 
  11   5   9       25.14       23.76      1.67 o 
  12   5   9        0.45       -0.60      0.66 o 
 -11   6   9       14.50       18.53      3.60 o 
 -10   6   9        9.22        9.57      1.45 o 
  -9   6   9        0.06       -0.08      0.85 o 
  -8   6   9        1.32        1.60      0.68 o 
  -7   6   9        0.26        0.12      0.68 o 
  -6   6   9        3.89        4.21      0.93 o 
  -5   6   9        0.04       -0.24      0.66 o 
  -4   6   9       13.70       13.04      1.28 o 
  -3   6   9        0.91        0.80      1.19 o 
  -2   6   9        0.06       -0.41      0.73 o 
  -1   6   9       10.78        9.80      0.95 o 
   0   6   9        4.23        5.42      0.84 o 
   1   6   9        0.38        0.26      0.60 o 
   2   6   9        3.92        4.34      0.97 o 
   3   6   9        7.90        5.60      1.22 o 
   4   6   9        6.26        2.33      1.18 o 
   5   6   9        0.07       -0.01      0.74 o 
   6   6   9        0.22       -0.17      0.79 o 
   7   6   9        0.93        0.32      0.80 o 
   8   6   9        3.29        3.64      0.95 o 
   9   6   9        5.75        8.63      1.49 o 
  10   6   9        1.37        1.60      0.97 o 
  -9   7   9        0.14        0.23      2.21 o 
  -8   7   9       18.90       27.42      1.76 o 
  -7   7   9       31.45       35.37      3.73 o 
  -6   7   9        1.31        2.55      1.07 o 
  -5   7   9        0.25        1.88      0.95 o 
  -4   7   9        3.01        2.32      1.05 o 
  -3   7   9        3.30        3.81      1.15 o 
  -2   7   9       30.20       27.04      4.37 o 
  -1   7   9        2.09        2.65      0.80 o 
   0   7   9        4.96        6.01      1.01 o 
   1   7   9        2.45        3.00      0.83 o 
   2   7   9        1.33        2.40      0.84 o 
   3   7   9        4.44        4.45      1.34 o 
   4   7   9        1.62        1.73      1.15 o 
   5   7   9        1.29        2.69      1.91 o 
   6   7   9        4.03        3.23      1.14 o 
   7   7   9        6.23       10.45      1.64 o 
   8   7   9        3.54        4.74      1.39 o 
  -5   8   9        1.58        0.24      1.62 o 
  -4   8   9        9.90       12.24      1.80 o 
  -3   8   9        0.00        2.06      2.54 o 
  -2   8   9       22.37       27.15      3.01 o 
  -1   8   9        3.28        6.59      1.85 o 
   0   8   9       16.38       21.16      2.86 o 
   1   8   9        7.03        7.42      2.10 o 
   2   8   9        1.31        2.15      1.08 o 
   3   8   9        5.74        5.10      1.37 o 
   4   8   9        2.26        5.73      1.82 o 
   5   8   9        2.60        3.30      1.28 o 
 -14   0  10       34.29       34.87      2.17 o 
 -12   0  10       11.81       13.17      1.56 o 
 -10   0  10       19.07       19.02      1.81 o 
  -8   0  10        8.45        7.85      1.34 o 
  -6   0  10      590.13      564.60     13.94 o 
  -2   0  10       31.62       39.51      1.11 o 
   0   0  10        6.29        8.11      1.81 o 
   2   0  10       55.32       51.32      1.88 o 
   4   0  10      289.92      297.73      5.35 o 
   6   0  10        0.68       -0.35      0.86 o 
   8   0  10        8.76        6.08      1.51 o 
  10   0  10        1.02        1.66      1.17 o 
  12   0  10        0.12        1.64      1.15 o 
  14   0  10        2.79        2.21      1.16 o 
 -15   1  10        2.26        1.48      1.12 o 
 -14   1  10       31.93       42.42      2.88 o 
 -13   1  10        3.31        5.18      1.37 o 
 -12   1  10       10.37       10.84      0.89 o 
 -11   1  10        0.00        0.12      0.90 o 
 -10   1  10        0.01        0.32      0.54 o 
  -9   1  10        0.15       -0.48      0.48 o 
  -8   1  10      244.66      269.69      7.54 o 
  -7   1  10      347.10      327.11      6.39 o 
  -6   1  10      142.25      137.89      3.66 o 
  -5   1  10        2.14        1.95      0.69 o 
  -4   1  10       11.49        8.28      1.57 o 
  -3   1  10        1.23        1.09      0.35 o 
  -2   1  10      377.58      366.71      5.69 o 
  -1   1  10        4.79        5.90      0.71 o 
   0   1  10       24.51       24.09      2.01 o 
   1   1  10        6.98        8.52      1.05 o 
   2   1  10       15.62       14.05      0.91 o 
   3   1  10        0.38        0.31      0.38 o 
   4   1  10       84.65       98.42      1.95 o 
   5   1  10       49.11       52.13      1.59 o 
   6   1  10       80.01       90.26      4.48 o 
   7   1  10        0.07       -0.46      0.46 o 
   8   1  10        3.22        3.73      0.75 o 
   9   1  10       10.03        9.82      1.12 o 
  10   1  10        5.26        2.52      0.79 o 
  11   1  10        2.97        1.82      0.71 o 
  12   1  10        0.13       -0.32      0.65 o 
  13   1  10        1.67        2.06      0.78 o 
  14   1  10        0.07        0.00      0.70 o 
 -14   2  10        2.58        3.27      1.52 o 
 -13   2  10       18.49       17.56      2.51 o 
 -12   2  10      139.88      158.27      6.29 o 
 -11   2  10        1.86        1.66      0.55 o 
 -10   2  10        0.67        1.71      0.62 o 
  -9   2  10        1.99        3.10      0.77 o 
  -8   2  10        0.04       -0.37      0.60 o 
  -7   2  10       42.33       36.00      3.18 o 
  -6   2  10       93.32       91.75      4.25 o 
  -5   2  10       36.81       39.20      3.53 o 
  -4   2  10      263.07      281.96      6.31 o 
  -3   2  10       60.48       59.37      1.82 o 
  -2   2  10       30.89       34.74      2.61 o 
  -1   2  10       13.85       12.23      1.06 o 
   0   2  10       56.97       49.06      1.55 o 
   1   2  10       44.79       39.81      1.94 o 
   2   2  10      213.68      210.13      3.24 o 
   3   2  10      208.80      211.27      3.63 o 
   4   2  10       30.75       34.25      1.36 o 
   5   2  10      188.23      189.35      3.19 o 
   6   2  10        0.60        1.09      0.56 o 
   7   2  10        0.57       -0.13      0.56 o 
   8   2  10       17.95       13.10      1.13 o 
   9   2  10        8.43        6.41      0.99 o 
  10   2  10       59.00       62.21      3.98 o 
  11   2  10        0.82        0.14      0.68 o 
  12   2  10        6.61        4.78      0.95 o 
  13   2  10        0.07        0.46      0.71 o 
  14   2  10        0.40        0.12      0.69 o 
 -14   3  10       14.09       13.94      2.86 o 
 -13   3  10        0.87        1.37      1.19 o 
 -12   3  10        3.21        5.50      1.31 o 
 -11   3  10        5.50        5.34      0.90 o 
 -10   3  10       27.54       30.56      1.81 o 
  -9   3  10        1.33        2.04      0.81 o 
  -8   3  10       25.79       22.83      1.83 o 
  -7   3  10      113.58      104.98      3.48 o 
  -6   3  10       55.25       46.65      5.05 o 
  -5   3  10        3.86        3.14      0.50 o 
  -4   3  10      469.70      465.07     10.30 o 
  -3   3  10      362.61      372.11     11.70 o 
  -2   3  10      294.35      311.85      7.93 o 
  -1   3  10        0.06        0.35      0.61 o 
   0   3  10      573.47      560.82      7.24 o 
   1   3  10        1.15        2.85      0.60 o 
   2   3  10      261.47      255.59      3.79 o 
   3   3  10       17.58       15.83      1.05 o 
   4   3  10       74.07       82.84      2.26 o 
   5   3  10        6.26        5.18      0.71 o 
   6   3  10       68.50       62.31      2.42 o 
   7   3  10       28.52       25.26      2.61 o 
   8   3  10       11.22        8.39      1.37 o 
   9   3  10        0.74        1.41      0.85 o 
  10   3  10        1.62        1.55      1.09 o 
  11   3  10        7.67        8.06      1.19 o 
  12   3  10        4.77        4.38      1.21 o 
  13   3  10        2.45        1.26      1.29 o 
 -13   4  10       25.89       23.54      3.63 o 
 -12   4  10        8.23        9.04      1.13 o 
 -11   4  10       22.15       18.52      1.54 o 
 -10   4  10        5.78        4.84      0.93 o 
  -9   4  10        0.24        0.58      0.69 o 
  -8   4  10        6.08        4.54      1.07 o 
  -7   4  10       15.03       15.97      1.75 o 
  -6   4  10       14.42       13.93      0.91 o 
  -5   4  10        7.18        7.56      0.96 o 
  -4   4  10        2.03        2.13      0.75 o 
  -3   4  10        1.77        1.13      1.07 o 
  -2   4  10        3.02        2.05      1.54 o 
  -1   4  10       30.39       34.52      1.40 o 
   0   4  10       15.10       15.30      1.16 o 
   1   4  10        2.49        2.97      0.60 o 
   2   4  10        3.45        4.42      0.82 o 
   3   4  10        1.71        2.73      0.71 o 
   4   4  10        0.13        0.35      0.55 o 
   5   4  10        0.02        0.10      0.56 o 
   6   4  10        2.36        2.77      0.74 o 
   7   4  10        0.92        1.63      0.75 o 
   8   4  10        5.34        3.98      0.90 o 
   9   4  10        0.31       -0.02      0.67 o 
  10   4  10        0.93       -0.19      0.74 o 
  11   4  10        0.19        1.13      0.84 o 
  12   4  10        2.75        4.53      1.58 o 
 -12   5  10        8.25       12.06      2.09 o 
 -11   5  10       12.49       12.24      1.47 o 
 -10   5  10        3.31        2.65      1.00 o 
  -9   5  10        0.00        0.70      0.81 o 
  -8   5  10        0.59        0.56      0.82 o 
  -7   5  10       12.92       13.53      2.07 o 
  -6   5  10        0.88        1.73      0.68 o 
  -5   5  10        0.12        0.63      0.65 o 
  -4   5  10       18.72       20.00      1.46 o 
  -3   5  10       15.85       15.27      1.31 o 
  -2   5  10        0.56        1.55      0.73 o 
  -1   5  10        0.03       -0.20      0.44 o 
   0   5  10        3.50        2.14      0.66 o 
   1   5  10       11.29       10.34      1.05 o 
   2   5  10        6.00        6.00      0.87 o 
   3   5  10        3.53        2.46      0.73 o 
   4   5  10        3.21        0.85      0.67 o 
   5   5  10        0.25       -0.14      0.74 o 
   6   5  10        0.18       -0.71      0.71 o 
   7   5  10        0.20       -0.33      0.62 o 
   8   5  10        1.10        0.64      0.75 o 
   9   5  10        2.59        0.92      0.88 o 
  10   5  10        0.09       -1.22      1.49 o 
  11   5  10        0.13        1.28      2.00 o 
 -10   6  10        8.86        0.88      1.99 o 
  -9   6  10        0.09        0.98      0.96 o 
  -8   6  10        1.97        4.10      1.18 o 
  -7   6  10       40.85       47.36      1.94 o 
  -6   6  10        0.02        0.25      0.70 o 
  -5   6  10        3.91        4.50      1.31 o 
  -4   6  10        0.39        1.36      0.77 o 
  -3   6  10       22.07       24.55      1.96 o 
  -2   6  10       24.69       31.56      2.60 o 
  -1   6  10        1.94        1.27      0.61 o 
   0   6  10        0.33       -0.67      0.67 o 
   1   6  10       15.34       19.33      1.43 o 
   2   6  10        0.02        0.22      0.66 o 
   3   6  10        4.50        6.25      1.04 o 
   4   6  10        2.65        1.54      1.30 o 
   5   6  10        0.27       -0.20      0.83 o 
   6   6  10        0.29        1.95      1.00 o 
   7   6  10        1.24        0.07      0.85 o 
   8   6  10        0.01       -0.09      0.88 o 
   9   6  10        9.05       12.50      3.40 o 
  10   6  10        0.41        0.80      0.96 o 
  -8   7  10        7.22        7.65      1.69 o 
  -7   7  10       10.89       16.27      4.40 o 
  -6   7  10        0.21       -0.64      0.88 o 
  -5   7  10        4.21        6.04      1.26 o 
  -4   7  10        0.00       -0.80      0.80 o 
  -3   7  10        0.51        0.88      0.97 o 
  -2   7  10       31.70       33.55      4.68 o 
  -1   7  10       29.23       35.99      7.16 o 
   0   7  10        1.85        3.22      1.02 o 
   1   7  10       26.19       30.40      2.15 o 
   2   7  10        1.38        2.66      0.96 o 
   3   7  10        0.01        0.26      0.92 o 
   4   7  10        7.64        7.99      1.56 o 
   5   7  10        0.28        0.42      0.98 o 
   6   7  10        0.76       -0.60      0.98 o 
   7   7  10        7.95        7.86      1.51 o 
  -3   8  10        0.15        1.87      1.52 o 
  -2   8  10        7.62        8.30      2.06 o 
  -1   8  10        4.58        2.69      2.71 o 
   0   8  10        0.95        1.43      0.97 o 
   1   8  10        0.15        0.51      1.10 o 
   2   8  10        4.56        3.81      1.25 o 
   3   8  10        8.85        8.74      1.59 o 
 -13   0  11        2.93        2.62      0.88 o 
 -11   0  11       29.32       29.05      2.10 o 
  -9   0  11       12.55       12.86      1.67 o 
  -7   0  11       36.99       30.97      2.42 o 
  -5   0  11        1.32        2.30      1.12 o 
  -3   0  11        0.24        3.45      1.28 o 
  -1   0  11       64.67       72.03      2.42 o 
   1   0  11        5.38        5.23      1.00 o 
   3   0  11        3.46        3.66      1.03 o 
   5   0  11      140.18      149.49      4.26 o 
   7   0  11        0.47        0.60      0.83 o 
   9   0  11        0.24        0.47      1.02 o 
  11   0  11        2.67        0.85      1.15 o 
  13   0  11        5.04        4.63      1.38 o 
 -14   1  11        1.91        0.96      1.02 o 
 -13   1  11        0.95        2.05      1.17 o 
 -12   1  11       17.15       21.41      1.55 o 
 -11   1  11       36.87       39.19      2.72 o 
 -10   1  11        9.21        7.68      0.94 o 
  -9   1  11        6.31        6.08      0.92 o 
  -8   1  11        0.73        0.93      0.62 o 
  -7   1  11        4.79        3.96      0.88 o 
  -6   1  11       83.45       76.71      4.80 o 
  -5   1  11      156.87      143.59      4.02 o 
  -4   1  11        9.53        6.79      1.37 o 
  -3   1  11       34.00       25.75      1.99 o 
  -2   1  11       15.42       16.65      1.13 o 
  -1   1  11       84.66       86.49      1.89 o 
   0   1  11        0.59        0.04      0.42 o 
   1   1  11       69.70       64.46      1.85 o 
   2   1  11        5.33        2.81      0.64 o 
   3   1  11       39.53       50.35      2.16 o 
   4   1  11       10.84        9.98      0.81 o 
   5   1  11      155.04      169.78      3.02 o 
   6   1  11       18.80       19.34      1.30 o 
   7   1  11        0.64        0.91      0.59 o 
   8   1  11        0.52       -0.36      0.54 o 
   9   1  11        5.61        2.44      0.91 o 
  10   1  11        6.50        5.37      1.08 o 
  11   1  11        1.76        1.32      0.84 o 
  12   1  11        4.47        3.05      0.95 o 
  13   1  11        6.73        7.61      1.79 o 
  14   1  11        0.07       -0.48      0.78 o 
 -13   2  11       34.44       35.24      3.40 o 
 -12   2  11        1.45        2.59      1.38 o 
 -11   2  11        4.52        5.54      0.82 o 
 -10   2  11       10.60       10.16      1.12 o 
  -9   2  11       22.65       21.88      4.45 o 
  -8   2  11        2.77        3.38      0.84 o 
  -7   2  11        1.72       -0.35      0.63 o 
  -6   2  11      474.11      423.67     11.84 o 
  -5   2  11      171.99      154.10      4.34 o 
  -4   2  11      294.10      272.62      8.54 o 
  -3   2  11       20.07       16.10      1.45 o 
  -2   2  11      150.25      149.05      3.34 o 
  -1   2  11       19.60       17.76      0.97 o 
   0   2  11        4.47        3.52      0.67 o 
   1   2  11       12.32       11.89      1.01 o 
   2   2  11      316.03      304.98      4.90 o 
   3   2  11      175.58      177.36      3.08 o 
   4   2  11       48.12       54.02      2.24 o 
   5   2  11        5.38        4.67      0.71 o 
   6   2  11       58.54       56.63      1.90 o 
   7   2  11        0.17        1.15      0.63 o 
   8   2  11        5.49        6.20      0.98 o 
   9   2  11        7.51        6.12      1.12 o 
  10   2  11        0.34        1.35      0.85 o 
  11   2  11        1.51        0.72      0.82 o 
  12   2  11        0.44       -0.53      1.02 o 
  13   2  11        3.81        2.78      1.64 o 
 -13   3  11        1.91        3.36      1.18 o 
 -12   3  11       35.88       41.03      3.51 o 
 -11   3  11        5.06        6.06      1.39 o 
 -10   3  11        0.17        0.39      1.79 o 
  -9   3  11        3.32        2.49      0.91 o 
  -8   3  11       13.64       11.15      1.41 o 
  -7   3  11        9.30        8.40      1.30 o 
  -6   3  11       20.75       16.31      2.18 o 
  -5   3  11       11.47        7.62      1.32 o 
  -4   3  11      181.66      179.65      3.66 o 
  -3   3  11       11.24       12.58      2.30 o 
  -2   3  11       99.45       98.52      2.83 o 
  -1   3  11        9.79        9.84      1.07 o 
   0   3  11        6.25        7.74      0.86 o 
   1   3  11       43.43       39.79      1.68 o 
   2   3  11       77.13       76.25      1.94 o 
   3   3  11        0.03       -0.51      0.51 o 
   4   3  11       12.08       12.65      1.14 o 
   5   3  11       23.56       21.53      1.39 o 
   6   3  11        8.98        9.58      1.01 o 
   7   3  11        3.39        5.30      0.95 o 
   8   3  11        0.59        1.13      0.75 o 
   9   3  11        1.71        0.21      0.68 o 
  10   3  11        1.02        0.35      0.83 o 
  11   3  11        8.10        6.25      1.16 o 
  12   3  11        4.39        2.68      1.15 o 
  13   3  11        0.84        0.14      0.83 o 
 -12   4  11        3.12        6.27      1.03 o 
 -11   4  11        0.23       -0.26      1.02 o 
 -10   4  11        5.63        5.75      1.06 o 
  -9   4  11       12.73       11.39      1.56 o 
  -8   4  11        1.16       -0.40      0.83 o 
  -7   4  11        6.01        6.25      1.65 o 
  -6   4  11       10.48        8.33      1.45 o 
  -5   4  11        2.20        2.51      0.71 o 
  -4   4  11        2.86        2.24      0.79 o 
  -3   4  11        0.21       -0.45      0.65 o 
  -2   4  11        9.96       12.76      1.36 o 
  -1   4  11       93.57       98.35      2.13 o 
   0   4  11       68.99       63.67      1.99 o 
   1   4  11        7.26        9.79      1.17 o 
   2   4  11        0.03       -0.16      0.57 o 
   3   4  11        0.93        0.78      0.61 o 
   4   4  11        2.15        3.06      0.88 o 
   5   4  11       20.37       17.96      1.51 o 
   6   4  11        1.31        2.58      1.18 o 
   7   4  11        1.00        0.02      0.70 o 
   8   4  11        0.95        0.31      0.68 o 
   9   4  11        6.83        8.55      1.21 o 
  10   4  11        1.14        0.48      0.83 o 
  11   4  11        1.24        0.86      0.91 o 
  12   4  11        0.21        0.11      0.90 o 
 -11   5  11       43.20       44.17      3.48 o 
 -10   5  11        0.88        1.19      0.88 o 
  -9   5  11        2.15        1.64      0.92 o 
  -8   5  11        0.00        1.21      0.87 o 
  -7   5  11       23.14       26.01      2.06 o 
  -6   5  11        0.48       -0.27      0.56 o 
  -5   5  11       11.09       10.95      1.12 o 
  -4   5  11        5.09        7.29      1.02 o 
  -3   5  11       17.95       20.72      2.68 o 
  -2   5  11        0.29        0.15      0.69 o 
  -1   5  11       14.78       15.85      1.93 o 
   0   5  11       25.87       27.12      1.73 o 
   1   5  11        8.00        5.05      1.00 o 
   2   5  11        3.17        4.54      0.84 o 
   3   5  11       33.88       36.60      1.83 o 
   4   5  11        0.86        0.36      0.72 o 
   5   5  11        0.77        0.65      1.10 o 
   6   5  11        0.60        1.53      2.86 o 
   7   5  11       13.89       14.31      2.08 o 
   8   5  11        1.04       -0.76      0.84 o 
   9   5  11        0.00        0.23      0.79 o 
  10   5  11        0.02       -0.73      0.85 o 
  -9   6  11        0.04        1.73      1.79 o 
  -8   6  11        1.08        0.96      1.01 o 
  -7   6  11        0.16       -0.03      0.62 o 
  -6   6  11        0.87        0.79      0.76 o 
  -5   6  11        7.40       10.86      1.24 o 
  -4   6  11        0.51        1.32      0.79 o 
  -3   6  11        0.84        0.41      0.82 o 
  -2   6  11       14.72       17.42      2.73 o 
  -1   6  11        1.60        1.33      1.17 o 
   0   6  11        3.19        5.45      1.02 o 
   1   6  11       28.98       34.63      2.16 o 
   2   6  11        1.33        1.65      0.76 o 
   3   6  11        0.96        0.38      0.74 o 
   4   6  11        4.62        4.25      1.00 o 
   5   6  11        9.03        7.42      1.72 o 
   6   6  11        6.91        7.90      3.80 o 
   7   6  11        4.14        6.53      2.15 o 
   8   6  11        1.75        2.60      1.82 o 
   9   6  11       17.02       24.90      2.29 o 
  -6   7  11        0.19        1.99      1.24 o 
  -5   7  11       15.25       17.42      1.81 o 
  -4   7  11        0.04        1.31      1.26 o 
  -3   7  11        0.69        1.01      2.58 o 
  -2   7  11        0.02        0.48      1.20 o 
  -1   7  11       10.97       14.01      2.24 o 
   0   7  11        0.23        0.42      0.76 o 
   1   7  11        2.31        4.20      1.32 o 
   2   7  11        6.87       10.13      1.68 o 
   3   7  11        2.20        2.54      1.41 o 
   4   7  11        1.94        4.71      1.28 o 
   5   7  11       11.39       12.66      1.77 o 
   6   7  11       17.69       18.50      2.03 o 
 -14   0  12        0.00        1.39      0.91 o 
 -12   0  12        0.03        0.20      0.95 o 
  -8   0  12        8.32        8.26      1.53 o 
  -6   0  12       62.09       57.19      3.41 o 
  -4   0  12       51.89       53.56      3.58 o 
  -2   0  12        0.10        0.25      0.42 o 
   0   0  12      135.27      138.62      3.92 o 
   2   0  12        8.45        5.53      1.18 o 
   4   0  12        0.02        2.26      0.81 o 
   6   0  12        4.10        3.47      2.86 o 
   8   0  12        1.09        2.08      1.03 o 
  10   0  12        5.79        3.09      1.43 o 
  12   0  12        0.18        1.18      1.30 o 
 -13   1  12        0.65        1.84      0.60 o 
 -12   1  12       13.57       14.09      1.46 o 
 -11   1  12       49.34       48.19      1.97 o 
 -10   1  12        1.64        1.15      0.68 o 
  -9   1  12        8.91        9.18      2.02 o 
  -8   1  12        5.93        6.76      1.07 o 
  -7   1  12       63.47       59.51      5.46 o 
  -6   1  12       60.35       58.19      3.58 o 
  -5   1  12       95.14       92.74      5.02 o 
  -4   1  12      100.36       88.60      3.27 o 
  -3   1  12        7.06        4.15      1.05 o 
  -2   1  12       22.61       23.17      2.15 o 
  -1   1  12       14.67       14.94      0.94 o 
   0   1  12        6.59        4.61      0.71 o 
   1   1  12        3.34        4.57      0.72 o 
   2   1  12       84.05       81.68      2.28 o 
   3   1  12       18.59       18.66      1.34 o 
   4   1  12      163.36      162.98      3.36 o 
   5   1  12       87.72       98.18      2.61 o 
   6   1  12       16.89       19.19      1.35 o 
   7   1  12       87.10       90.38      2.85 o 
   8   1  12       18.23       17.64      2.15 o 
   9   1  12        0.00       -0.65      1.35 o 
  10   1  12        0.22        0.01      0.80 o 
  11   1  12        0.29       -0.53      1.10 o 
  12   1  12        0.04        1.10      0.88 o 
  13   1  12        5.49        3.42      1.03 o 
 -13   2  12       10.44       11.16      2.10 o 
 -12   2  12       41.17       47.20      2.37 o 
 -11   2  12        3.59        3.51      1.67 o 
 -10   2  12        5.20        7.21      1.06 o 
  -9   2  12       19.80       14.14      1.79 o 
  -8   2  12       15.95       12.80      1.45 o 
  -7   2  12        2.43        1.21      1.27 o 
  -6   2  12       33.44       25.26      2.05 o 
  -5   2  12        0.94       -0.25      0.74 o 
  -4   2  12       34.46       38.40      2.68 o 
  -3   2  12        6.29        5.96      1.19 o 
  -2   2  12       13.28       14.21      1.25 o 
  -1   2  12       14.94       14.29      1.45 o 
   0   2  12       90.70       93.47      2.25 o 
   1   2  12       30.42       31.64      1.74 o 
   2   2  12      124.12      127.31      2.93 o 
   3   2  12       34.31       33.00      1.54 o 
   4   2  12       71.46       74.96      2.26 o 
   5   2  12       54.22       50.80      1.84 o 
   6   2  12        1.27        0.35      0.67 o 
   7   2  12        4.99        3.51      0.79 o 
   8   2  12        0.62        0.94      1.01 o 
   9   2  12        2.32        3.46      0.87 o 
  10   2  12        0.45        0.28      0.79 o 
  11   2  12        6.24        6.91      1.28 o 
  12   2  12       11.16        7.15      1.29 o 
 -12   3  12        0.92       -0.36      1.28 o 
 -11   3  12       19.87       20.98      2.18 o 
 -10   3  12       11.26       12.27      2.31 o 
  -9   3  12       17.29       19.98      1.83 o 
  -8   3  12        5.98        1.66      0.93 o 
  -7   3  12       50.03       46.76      2.50 o 
  -6   3  12        0.13        0.14      0.78 o 
  -5   3  12        4.05        4.58      1.17 o 
  -4   3  12       85.15       78.22      4.39 o 
  -3   3  12        8.79        8.28      1.22 o 
  -2   3  12       41.55       37.64      3.77 o 
  -1   3  12      149.76      157.51      2.72 o 
   0   3  12        1.12        0.54      0.55 o 
   1   3  12       24.90       26.65      1.54 o 
   2   3  12       15.30       13.72      1.79 o 
   3   3  12       42.49       46.15      1.83 o 
   4   3  12        0.30       -0.36      0.63 o 
   5   3  12        0.53        0.66      0.71 o 
   6   3  12        0.02        0.35      0.68 o 
   7   3  12       10.64        8.25      1.15 o 
   8   3  12        6.60       10.28      2.01 o 
   9   3  12        0.93        1.57      0.82 o 
  10   3  12        1.64        1.08      0.92 o 
  11   3  12        0.54        0.77      0.89 o 
  12   3  12        1.41        0.69      2.39 o 
 -11   4  12       34.89       44.02      3.35 o 
 -10   4  12       50.01       65.74      3.07 o 
  -9   4  12        0.24        1.65      1.13 o 
  -8   4  12        2.04        0.33      0.97 o 
  -7   4  12        0.61        0.54      0.88 o 
  -6   4  12        2.43        2.28      2.73 o 
  -5   4  12        8.25       10.11      0.97 o 
  -4   4  12        1.21        1.44      0.76 o 
  -3   4  12        5.81        8.08      1.16 o 
  -2   4  12      159.88      161.84      4.10 o 
  -1   4  12      247.42      250.87      6.11 o 
   0   4  12        1.87        1.55      0.68 o 
   1   4  12      147.94      162.46      3.91 o 
   2   4  12        0.00        0.05      0.92 o 
   3   4  12        0.56        0.73      0.66 o 
   4   4  12        1.06        0.24      0.69 o 
   5   4  12        3.88        2.81      0.87 o 
   6   4  12       12.23        7.25      1.13 o 
   7   4  12       10.84        7.25      1.55 o 
   8   4  12        0.16        0.46      0.76 o 
   9   4  12        5.66        4.24      1.01 o 
  10   4  12        3.02        1.57      0.99 o 
  11   4  12        1.62        2.49      1.07 o 
 -10   5  12        0.18        0.87      1.11 o 
  -9   5  12        0.27        0.99      0.97 o 
  -8   5  12        4.69        4.24      1.16 o 
  -7   5  12       10.27        8.75      1.34 o 
  -6   5  12        1.44        0.99      0.75 o 
  -5   5  12       12.39       15.30      1.27 o 
  -4   5  12        0.52        0.18      1.06 o 
  -3   5  12        3.52        3.36      1.04 o 
  -2   5  12        2.71        2.96      1.04 o 
  -1   5  12        0.36        0.59      1.01 o 
   0   5  12       30.15       37.15      1.83 o 
   1   5  12       39.77       42.00      2.19 o 
   2   5  12        1.72        0.21      0.84 o 
   3   5  12       22.69       25.13      2.34 o 
   4   5  12        1.62        0.24      0.75 o 
   5   5  12        0.45        0.53      0.81 o 
   6   5  12        1.74        3.36      1.93 o 
   7   5  12        1.76        1.89      1.07 o 
   8   5  12        5.44        2.44      1.46 o 
   9   5  12       10.13        9.43      2.69 o 
  -8   6  12        0.50        3.03      1.40 o 
  -7   6  12        1.31        2.48      1.15 o 
  -6   6  12        0.79        1.61      0.78 o 
  -5   6  12       20.53       22.80      1.68 o 
  -4   6  12        0.20        0.28      0.84 o 
  -3   6  12        1.13        2.45      0.99 o 
  -2   6  12       10.46       10.07      1.82 o 
  -1   6  12        0.83        0.11      1.16 o 
   0   6  12       11.55       14.59      2.42 o 
   1   6  12        1.59        1.73      1.09 o 
   2   6  12        2.61        2.00      1.05 o 
   3   6  12       15.42       17.26      1.55 o 
   4   6  12        0.57        0.15      0.77 o 
   5   6  12        2.68        3.12      1.12 o 
   6   6  12        0.07       -0.11      0.94 o 
   7   6  12        3.19        3.02      1.22 o 
  -5   7  12        2.93        5.11      1.96 o 
  -4   7  12        0.84       -0.14      1.18 o 
  -3   7  12        0.39        0.56      1.34 o 
  -2   7  12        4.17        7.02      1.83 o 
  -1   7  12        0.29        1.05      1.42 o 
   0   7  12       50.62       58.33      3.89 o 
   1   7  12        4.43        5.69      1.49 o 
   2   7  12        1.48        3.33      1.31 o 
   3   7  12        0.84        0.59      0.83 o 
   4   7  12        0.23        0.51      1.03 o 
 -13   0  13        3.95        4.94      1.28 o 
 -11   0  13       10.64       10.47      1.69 o 
  -9   0  13       68.41       77.27      3.92 o 
  -7   0  13        4.58        1.32      1.03 o 
  -5   0  13        1.07        0.65      1.10 o 
  -3   0  13      232.44      215.81      8.19 o 
  -1   0  13      179.78      169.09      4.19 o 
   1   0  13        1.37        1.61      1.07 o 
   3   0  13       36.11       29.02      2.43 o 
   5   0  13      152.69      163.53      4.81 o 
   7   0  13      278.12      308.91     14.85 o 
   9   0  13        1.50        0.08      1.21 o 
  11   0  13        0.03        0.58      1.23 o 
 -12   1  13        2.50        3.58      0.79 o 
 -11   1  13        4.33        4.29      0.93 o 
 -10   1  13        4.79        4.01      0.92 o 
  -9   1  13        6.24        9.31      1.65 o 
  -8   1  13       32.28       28.80      2.02 o 
  -7   1  13        3.29        1.84      1.36 o 
  -6   1  13        2.98        1.91      0.91 o 
  -5   1  13        0.04        0.21      0.74 o 
  -4   1  13        0.65       -0.36      1.50 o 
  -3   1  13       48.68       44.01      2.51 o 
  -2   1  13        9.42        9.66      2.02 o 
  -1   1  13       30.23       29.75      1.20 o 
   0   1  13        0.00        0.34      0.51 o 
   1   1  13        0.25        0.07      0.52 o 
   2   1  13        2.97        3.40      1.09 o 
   3   1  13        3.26        3.41      0.93 o 
   4   1  13       30.45       32.80      2.14 o 
   5   1  13       87.63       94.08      2.92 o 
   6   1  13        0.02        0.34      0.68 o 
   7   1  13       16.96       15.61      1.31 o 
   8   1  13        6.01        3.84      1.04 o 
   9   1  13        8.46        8.08      1.16 o 
  10   1  13        0.01        0.63      0.89 o 
  11   1  13        0.17       -0.20      0.80 o 
  12   1  13        1.10        0.03      0.85 o 
 -12   2  13        4.66        3.53      0.85 o 
 -11   2  13       17.70       20.88      1.65 o 
 -10   2  13        2.73        1.75      0.84 o 
  -9   2  13        0.00        0.00      0.69 o 
  -8   2  13        0.57        0.75      0.75 o 
  -7   2  13        2.35        0.57      1.15 o 
  -6   2  13       45.92       45.58      2.46 o 
  -5   2  13        0.00        0.72      0.86 o 
  -4   2  13      227.79      207.31      5.72 o 
  -3   2  13        5.81        6.63      1.32 o 
  -2   2  13        1.79        1.20      1.14 o 
  -1   2  13       46.40       46.49      1.36 o 
   0   2  13        8.04       11.30      0.99 o 
   1   2  13        3.72        2.09      0.69 o 
   2   2  13        3.32        2.31      0.70 o 
   3   2  13        0.30        0.36      0.75 o 
   4   2  13       34.42       36.71      2.35 o 
   5   2  13        0.52       -0.07      0.70 o 
   6   2  13        1.12        0.50      0.74 o 
   7   2  13       21.02       14.36      1.68 o 
   8   2  13        0.97        0.58      0.75 o 
   9   2  13        0.23        0.66      0.76 o 
  10   2  13        3.11        3.06      1.07 o 
  11   2  13        0.00        0.08      0.96 o 
  12   2  13        0.01       -0.99      1.35 o 
 -11   3  13        0.92        1.03      1.05 o 
 -10   3  13       34.28       33.55      4.08 o 
  -9   3  13       12.79       15.23      1.69 o 
  -8   3  13        1.65        2.44      1.05 o 
  -7   3  13        3.17        1.48      0.95 o 
  -6   3  13       12.92        7.19      1.44 o 
  -5   3  13        0.59       -0.69      0.69 o 
  -4   3  13        3.79        2.42      0.65 o 
  -3   3  13        6.19        3.30      0.87 o 
  -2   3  13      103.04      106.89      3.10 o 
  -1   3  13       56.60       69.88      2.61 o 
   0   3  13       84.53       89.09      2.28 o 
   1   3  13       17.90       20.26      1.41 o 
   2   3  13        0.15        0.89      0.78 o 
   3   3  13        9.88       10.42      1.32 o 
   4   3  13        2.40        1.56      0.77 o 
   5   3  13        0.02       -0.66      0.66 o 
   6   3  13       10.28       12.12      1.44 o 
   7   3  13        7.05        6.13      1.10 o 
   8   3  13        0.07        0.34      0.73 o 
   9   3  13        3.79        4.45      1.02 o 
  10   3  13        0.60        1.45      0.96 o 
  11   3  13        1.97        0.93      1.28 o 
 -10   4  13        6.88        8.01      1.46 o 
  -9   4  13        0.90        1.47      1.12 o 
  -8   4  13        0.45       -0.91      0.91 o 
  -7   4  13        5.68        5.43      1.33 o 
  -6   4  13        7.09        5.76      1.57 o 
  -5   4  13        3.95        2.93      1.47 o 
  -4   4  13        0.01        0.32      0.67 o 
  -3   4  13       19.82       25.76      4.14 o 
  -2   4  13       29.85       30.71      2.06 o 
  -1   4  13        0.14       -0.68      0.73 o 
   0   4  13        6.39        6.67      1.11 o 
   1   4  13        5.24        5.80      1.67 o 
   2   4  13       45.04       50.51      2.39 o 
   3   4  13        0.46       -0.50      0.84 o 
   4   4  13        9.76        8.14      1.15 o 
   5   4  13        0.45        1.49      0.82 o 
   6   4  13       20.71       23.82      2.08 o 
   7   4  13        0.97        1.97      1.11 o 
   8   4  13       20.92       21.49      2.11 o 
   9   4  13        1.94        3.05      1.50 o 
  10   4  13        1.38        2.49      1.12 o 
  -9   5  13       20.78       20.87      3.63 o 
  -8   5  13        3.11        4.04      1.30 o 
  -7   5  13        0.70        1.13      1.01 o 
  -6   5  13        0.05       -0.99      0.99 o 
  -5   5  13        9.10       11.34      1.23 o 
  -4   5  13        1.52        0.57      0.82 o 
  -3   5  13       21.53       22.41      1.87 o 
  -2   5  13        6.06        2.34      1.00 o 
  -1   5  13        1.23        1.43      1.33 o 
   0   5  13       10.65       12.74      1.08 o 
   1   5  13        0.28        0.68      0.94 o 
   2   5  13        0.29        0.25      0.85 o 
   3   5  13       16.42       21.81      2.17 o 
   4   5  13        0.23        0.70      0.79 o 
   5   5  13       13.21       14.77      1.64 o 
   6   5  13        0.15        1.06      1.08 o 
   7   5  13        0.28        2.04      1.10 o 
   8   5  13        0.13        1.09      1.05 o 
  -7   6  13        0.22        1.57      2.15 o 
  -6   6  13        0.87        2.56      2.73 o 
  -5   6  13        3.35        2.95      0.92 o 
  -4   6  13        2.72        3.81      1.09 o 
  -3   6  13        0.69        1.59      1.57 o 
  -2   6  13       10.83        9.24      1.77 o 
  -1   6  13        2.13        1.68      1.34 o 
   0   6  13       16.20       17.31      6.25 o 
   1   6  13       36.54       40.34      2.15 o 
   2   6  13        1.60        2.49      1.08 o 
   3   6  13        8.34        8.24      1.59 o 
   4   6  13        0.98        0.72      0.86 o 
   5   6  13        0.00       -0.88      0.88 o 
   6   6  13        0.08       -0.69      0.98 o 
  -1   7  13        0.13       -0.06      2.45 o 
   0   7  13        3.40        4.43      3.07 o 
 -12   0  14        0.92        1.06      1.04 o 
 -10   0  14        5.10        5.44      1.45 o 
  -8   0  14       17.11       15.77      2.28 o 
  -6   0  14        8.79        8.89      1.93 o 
  -4   0  14       72.38       58.16      4.10 o 
  -2   0  14       23.48       22.51      3.16 o 
   0   0  14       56.41       59.68      9.04 o 
   2   0  14        2.86        3.64      1.11 o 
   4   0  14       16.69       16.61      2.69 o 
   6   0  14       38.49       35.61      4.00 o 
   8   0  14        1.74        1.91      1.07 o 
  10   0  14        0.01        0.81      1.40 o 
 -12   1  14        2.44        3.79      1.22 o 
 -11   1  14        4.36        4.82      1.01 o 
 -10   1  14        2.18        1.50      0.86 o 
  -9   1  14       29.79       31.28      2.63 o 
  -8   1  14        0.03       -0.42      0.72 o 
  -7   1  14       38.17       38.59      4.17 o 
  -6   1  14        6.15       10.87      1.50 o 
  -5   1  14       17.72       16.59      1.82 o 
  -4   1  14       39.61       34.10      2.59 o 
  -3   1  14       60.41       55.58      2.94 o 
  -2   1  14        9.87        9.99      0.96 o 
  -1   1  14       18.77       18.45      1.01 o 
   0   1  14        0.03        0.16      0.52 o 
   1   1  14        6.24        6.67      0.93 o 
   2   1  14        0.00        0.60      0.61 o 
   3   1  14        1.31        1.88      0.84 o 
   4   1  14       20.49       15.27      1.83 o 
   5   1  14       47.33       55.60      5.43 o 
   6   1  14        2.17        1.21      0.89 o 
   7   1  14       56.19       62.35      2.59 o 
   8   1  14        0.85       -0.62      0.62 o 
   9   1  14       13.82       11.93      1.36 o 
  10   1  14        1.22       -0.24      0.89 o 
  11   1  14        0.00       -0.68      0.81 o 
 -11   2  14       21.51       26.83      2.22 o 
 -10   2  14        4.92        6.05      1.47 o 
  -9   2  14        8.99        6.41      1.21 o 
  -8   2  14        6.45        6.44      1.23 o 
  -7   2  14        5.06        5.02      1.57 o 
  -6   2  14       22.62       17.65      1.88 o 
  -5   2  14       64.22       58.98      3.00 o 
  -4   2  14        1.97        1.78      1.08 o 
  -3   2  14       25.93       20.65      2.21 o 
  -2   2  14       28.32       27.74      1.64 o 
  -1   2  14        1.37        0.49      0.95 o 
   0   2  14       37.77       44.86      1.69 o 
   1   2  14        0.68       -0.56      0.57 o 
   2   2  14        6.06        4.91      0.94 o 
   3   2  14        1.04       -0.43      0.75 o 
   4   2  14        0.18        0.97      1.03 o 
   5   2  14       14.44       16.23      1.95 o 
   6   2  14       11.25       15.59      1.56 o 
   7   2  14        0.17       -0.16      0.78 o 
   8   2  14        2.95        0.43      0.97 o 
   9   2  14        2.49        1.16      0.87 o 
  10   2  14        4.71        3.53      1.20 o 
 -10   3  14        2.77        2.71      1.02 o 
  -9   3  14       12.33       15.63      1.84 o 
  -8   3  14        3.17        3.04      1.29 o 
  -7   3  14        0.01       -0.16      0.93 o 
  -6   3  14        6.80        7.65      1.50 o 
  -5   3  14       11.24        7.72      1.52 o 
  -4   3  14        1.72        0.04      1.49 o 
  -3   3  14        0.61        1.96      0.77 o 
  -2   3  14       24.72       19.55      1.60 o 
  -1   3  14        1.87        0.99      0.85 o 
   0   3  14        2.41        2.52      0.65 o 
   1   3  14        0.03        0.52      0.65 o 
   2   3  14        2.44        2.52      0.93 o 
   3   3  14       32.27       35.26      2.28 o 
   4   3  14        0.40        0.95      0.98 o 
   5   3  14        0.00       -0.76      0.76 o 
   6   3  14        3.65        5.69      1.72 o 
   7   3  14        0.00       -0.69      0.69 o 
   8   3  14        6.76       10.24      1.62 o 
   9   3  14        0.37        0.71      1.14 o 
  10   3  14        3.33        2.33      1.08 o 
  -9   4  14       29.97       35.82      2.85 o 
  -8   4  14       35.65       42.39      3.11 o 
  -7   4  14        4.86        6.08      3.16 o 
  -6   4  14        0.51        0.81      1.10 o 
  -5   4  14        1.91        3.90      1.56 o 
  -4   4  14        8.51        9.59      1.08 o 
  -3   4  14        3.41        4.55      1.06 o 
  -2   4  14       20.73       19.51      1.77 o 
  -1   4  14       17.17       17.61      2.21 o 
   0   4  14       23.19       24.61      1.29 o 
   1   4  14       23.32       21.90      1.67 o 
   2   4  14        5.95        5.34      1.10 o 
   3   4  14        2.33        2.44      1.04 o 
   4   4  14        0.23       -0.70      1.17 o 
   5   4  14       17.44       20.87      1.76 o 
   6   4  14        7.93       10.87      1.41 o 
   7   4  14        0.08        1.42      1.14 o 
   8   4  14        0.07       -0.09      1.03 o 
  -7   5  14        5.52        9.37      3.85 o 
  -6   5  14        1.60        3.69      1.48 o 
  -5   5  14        0.49       -0.16      1.22 o 
  -4   5  14        0.86        1.73      0.92 o 
  -3   5  14        4.59        5.62      1.20 o 
  -2   5  14        2.98        2.42      1.24 o 
  -1   5  14        2.16        2.16      1.24 o 
   0   5  14        3.98        2.46      1.32 o 
   1   5  14       53.07       64.48      2.48 o 
   2   5  14        6.35        7.12      1.28 o 
   3   5  14       29.52       33.34      6.59 o 
   4   5  14        1.03        1.31      1.16 o 
   5   5  14        5.50        6.05      1.30 o 
   6   5  14        0.04        0.50      1.01 o 
   7   5  14        2.33        3.94      1.28 o 
  -4   6  14        2.28        5.64      1.33 o 
  -3   6  14        2.31        3.51      2.63 o 
  -2   6  14        1.11        1.95      1.33 o 
  -1   6  14        0.28        1.25      1.86 o 
   0   6  14        0.18        0.43      1.37 o 
   1   6  14       15.38       17.27      1.87 o 
   2   6  14        2.77        1.46      1.15 o 
   3   6  14        7.01        8.26      1.62 o 
   4   6  14        0.29        0.52      1.17 o 
  -9   0  15       30.34       31.23      3.14 o 
  -7   0  15       52.53       56.26      3.88 o 
  -5   0  15        0.88       -1.07      1.07 o 
  -3   0  15       13.21       12.86      2.62 o 
  -1   0  15       73.83       62.99      2.38 o 
   1   0  15        0.67       -0.09      1.32 o 
   3   0  15        9.81        7.17      1.87 o 
   5   0  15        1.45       -0.47      1.58 o 
   7   0  15       84.60       97.94      6.01 o 
   9   0  15       10.73        7.06      2.00 o 
 -10   1  15        0.84        0.44      0.80 o 
  -9   1  15        0.61        0.76      1.17 o 
  -8   1  15        0.24        0.24      0.82 o 
  -7   1  15       12.51       16.50      1.81 o 
  -6   1  15       26.56       24.30      2.22 o 
  -5   1  15       10.34       11.89      3.12 o 
  -4   1  15        7.18        7.27      1.68 o 
  -3   1  15        0.64       -0.33      0.89 o 
  -2   1  15        3.56        2.85      1.25 o 
  -1   1  15        4.03        4.19      1.44 o 
   0   1  15        2.62        1.71      0.64 o 
   1   1  15       41.97       40.13      1.74 o 
   2   1  15        4.19        4.66      0.87 o 
   3   1  15        0.67        0.69      0.83 o 
   4   1  15        4.63        4.30      1.29 o 
   5   1  15        0.95        1.97      1.17 o 
   6   1  15        5.80        5.88      1.53 o 
   7   1  15        0.48        1.21      1.28 o 
   8   1  15        0.93        1.08      0.98 o 
   9   1  15        9.48        8.60      1.31 o 
  10   1  15        2.21        1.58      1.03 o 
 -10   2  15        2.97        2.74      1.31 o 
  -9   2  15        3.02        2.71      1.18 o 
  -8   2  15       12.34       13.54      1.71 o 
  -7   2  15        0.44        0.79      1.25 o 
  -6   2  15       18.66       19.73      2.32 o 
  -5   2  15        1.64        1.34      1.05 o 
  -4   2  15       14.81       16.80      2.06 o 
  -3   2  15        0.05       -0.04      1.01 o 
  -2   2  15       19.93       21.00      2.10 o 
  -1   2  15        1.77        1.66      0.84 o 
   0   2  15        1.61        1.92      0.67 o 
   1   2  15       19.42       20.85      1.43 o 
   2   2  15        0.99        0.44      0.97 o 
   3   2  15        2.99        3.95      1.05 o 
   4   2  15        5.56        7.08      1.58 o 
   5   2  15       10.86        8.48      1.59 o 
   6   2  15        1.21       -0.54      1.02 o 
   7   2  15        2.50        2.38      0.96 o 
   8   2  15        1.52       -0.09      0.97 o 
   9   2  15        8.22        9.42      1.31 o 
  -9   3  15        8.92        7.57      1.98 o 
  -8   3  15       26.61       27.21      3.22 o 
  -7   3  15        0.63        1.24      1.07 o 
  -6   3  15        9.44        9.42      1.67 o 
  -5   3  15        2.54        3.21      1.27 o 
  -4   3  15       12.34        7.51      2.33 o 
  -3   3  15        0.10        0.56      0.78 o 
  -2   3  15       12.00       12.48      1.37 o 
  -1   3  15       28.26       28.46      2.06 o 
   0   3  15        3.20        0.99      0.55 o 
   1   3  15        5.57        5.12      0.99 o 
   2   3  15        4.34        4.59      1.06 o 
   3   3  15        0.11       -0.32      0.82 o 
   4   3  15        0.10        0.30      2.07 o 
   5   3  15        0.49       -0.02      1.05 o 
   6   3  15        1.40        3.42      1.89 o 
   7   3  15        0.00       -0.25      0.88 o 
   8   3  15        0.67        0.95      1.39 o 
  -7   4  15        0.00        0.87      1.20 o 
  -6   4  15        3.33        2.25      1.38 o 
  -5   4  15        0.00        0.15      1.22 o 
  -4   4  15        0.02        1.85      1.31 o 
  -3   4  15        2.12        1.95      0.87 o 
  -2   4  15        0.53        0.18      0.89 o 
  -1   4  15        0.08       -0.68      1.04 o 
   0   4  15        0.35        0.66      1.16 o 
   1   4  15       29.25       29.70      1.85 o 
   2   4  15        1.86        2.08      0.99 o 
   3   4  15        7.89        6.38      2.89 o 
   4   4  15        0.18       -0.71      1.00 o 
   5   4  15       12.09       13.42      2.34 o 
   6   4  15        2.62        2.88      1.01 o 
   7   4  15        9.58       11.41      1.74 o 
  -5   5  15        0.57        0.78      1.96 o 
  -4   5  15        0.00       -0.41      0.97 o 
  -3   5  15        8.10       11.09      1.76 o 
  -2   5  15        5.18        6.52      1.60 o 
  -1   5  15        2.50        3.34      1.41 o 
   0   5  15       29.71       28.75      2.90 o 
   1   5  15       35.28       41.81      2.54 o 
   2   5  15        9.50       13.23      1.55 o 
   3   5  15        1.80        1.24      1.18 o 
   4   5  15        0.36       -1.14      1.14 o 
   5   5  15        1.77        1.58      1.30 o 
  -8   0  16        2.46        1.80      1.57 o 
  -6   0  16        7.90        9.52      2.23 o 
  -4   0  16        8.83       11.82      2.48 o 
  -2   0  16       12.69       10.88      2.61 o 
   0   0  16        1.86        1.08      0.94 o 
   2   0  16        0.27       -0.16      1.63 o 
   4   0  16        0.40       -0.35      1.42 o 
   6   0  16        2.35        3.86      1.92 o 
   8   0  16        7.54        8.20      2.62 o 
  -8   1  16        1.10        1.31      1.00 o 
  -7   1  16        4.64        4.99      1.26 o 
  -6   1  16       29.72       24.64      2.31 o 
  -5   1  16       13.73       13.68      1.83 o 
  -4   1  16        0.00       -0.40      1.00 o 
  -3   1  16        0.28        0.45      1.09 o 
  -2   1  16        0.01       -0.64      1.83 o 
  -1   1  16       46.59       46.10      2.06 o 
   0   1  16        0.31        0.33      0.60 o 
   1   1  16       10.32       10.15      1.11 o 
   2   1  16        0.57        0.14      0.77 o 
   3   1  16        1.86        3.34      1.21 o 
   4   1  16        4.35        4.26      1.45 o 
   5   1  16        2.76        0.72      1.13 o 
   6   1  16        0.96       -0.01      1.20 o 
   7   1  16       21.41       26.59      2.69 o 
   8   1  16        0.83        0.38      0.95 o 
  -8   2  16        2.59        2.68      1.15 o 
  -7   2  16        8.96       12.04      2.53 o 
  -6   2  16        6.43        8.79      1.62 o 
  -5   2  16        1.09        1.30      1.16 o 
  -4   2  16       27.82       27.20      2.61 o 
  -3   2  16       11.24        7.73      3.08 o 
  -2   2  16        0.48       -0.62      0.62 o 
  -1   2  16        1.41        0.86      0.84 o 
   0   2  16        1.28        0.19      0.71 o 
   1   2  16        1.00        2.23      0.85 o 
   2   2  16       22.35       29.23      2.22 o 
   3   2  16        2.54        3.03      1.18 o 
   4   2  16        1.89        6.70      1.85 o 
   5   2  16        0.52       -1.13      1.13 o 
   6   2  16        0.00       -1.03      1.03 o 
   7   2  16        1.42        0.38      1.27 o 
   8   2  16        3.07        2.27      1.74 o 
  -7   3  16        3.18        5.14      2.13 o 
  -6   3  16       25.90       28.66      2.72 o 
  -5   3  16        0.52        0.38      1.21 o 
  -4   3  16       11.96       11.85      2.90 o 
  -3   3  16        3.43        1.33      1.36 o 
  -2   3  16        3.02        3.05      0.94 o 
  -1   3  16        0.17        0.28      0.88 o 
   0   3  16        1.49        2.29      2.76 o 
   1   3  16        0.13        0.90      1.07 o 
   2   3  16        4.34        2.82      1.37 o 
   3   3  16        1.57        4.42      1.77 o 
   4   3  16        1.39        1.85      1.52 o 
   5   3  16        1.19        0.22      1.19 o 
   6   3  16        2.84        0.58      1.22 o 
   7   3  16        8.30        7.12      1.75 o 
  -6   4  16        1.61        3.09      2.08 o 
  -5   4  16        1.09       -0.06      1.83 o 
  -4   4  16        0.60        0.57      1.38 o 
  -3   4  16        2.10        2.80      0.91 o 
  -2   4  16        1.96        0.49      0.98 o 
  -1   4  16        1.51        2.11      1.31 o 
   0   4  16       39.24       46.18      3.39 o 
   1   4  16        4.71        3.73      1.02 o 
   2   4  16        8.91        9.73      1.61 o 
   3   4  16        0.09        0.94      1.09 o 
   4   4  16        1.24        1.98      1.20 o 
   5   4  16        6.79        8.69      4.54 o 
  -2   5  16        1.12        0.17      1.49 o 
  -1   5  16        0.75        0.54      1.43 o 
   0   5  16        0.01       -0.42      1.28 o 
   1   5  16        3.58        3.55      1.63 o 
  -7   0  17        3.65        1.39      1.65 o 
  -5   0  17        5.28        4.23      1.88 o 
  -3   0  17        0.00       -0.44      1.56 o 
  -1   0  17       15.07       16.69      3.36 o 
   1   0  17       27.04       23.44      2.22 o 
   3   0  17        0.83       -0.19      1.33 o 
   5   0  17        1.65        2.87      1.85 o 
   7   0  17        6.69        7.70      2.61 o 
  -6   1  17        1.92        2.36      1.21 o 
  -5   1  17        0.10       -0.42      1.07 o 
  -4   1  17        0.78        0.30      1.17 o 
  -3   1  17        1.20       -0.29      1.14 o 
  -2   1  17        2.27        3.66      1.46 o 
  -1   1  17        1.30        0.31      0.72 o 
   0   1  17        0.17        0.52      0.58 o 
   1   1  17        6.98        5.65      0.96 o 
   2   1  17        3.90        2.76      1.02 o 
   3   1  17        5.05        8.38      1.46 o 
   4   1  17        2.33        0.90      1.14 o 
   5   1  17        0.01        0.51      2.16 o 
   6   1  17        1.14        1.33      1.32 o 
  -6   2  17       29.61       32.91      4.10 o 
  -5   2  17        8.27        8.45      1.75 o 
  -4   2  17       46.49       57.36      4.12 o 
  -3   2  17        3.08        3.09      2.61 o 
  -2   2  17        3.86        4.21      1.74 o 
  -1   2  17        0.94       -0.37      0.80 o 
   0   2  17        0.05        0.75      0.99 o 
   1   2  17        2.12        1.55      0.82 o 
   2   2  17        2.00        1.65      0.92 o 
   3   2  17        1.15        1.92      1.12 o 
   4   2  17        0.02        1.51      1.15 o 
   5   2  17        0.00       -1.06      1.06 o 
   6   2  17        0.02       -1.10      1.10 o 
  -5   3  17        4.58        7.41      2.62 o 
  -4   3  17        0.07        1.74      1.88 o 
  -3   3  17        1.75        6.36      2.65 o 
  -2   3  17        3.50        2.54      1.15 o 
  -1   3  17        0.95       -0.37      0.88 o 
   0   3  17        5.07        4.71      1.47 o 
   1   3  17        2.05        3.34      1.43 o 
   2   3  17       10.39       10.62      1.77 o 
   3   3  17        1.57        1.20      1.08 o 
   4   3  17        5.23        1.61      1.27 o 
  -2   4  17        1.82        2.41      1.36 o 
  -1   4  17        2.10        2.47      1.36 o 
   0   4  17        0.27        1.99      1.41 o 
   1   4  17        1.96        2.22      1.55 o 
  -4   0  18        5.96        7.17      2.46 o 
  -2   0  18        3.47        6.84      2.53 o 
   0   0  18        0.47        0.39      2.00 o 
   2   0  18        0.54        2.47      1.47 o 
   4   0  18        0.31       -0.56      1.47 o 
  -4   1  18       57.55       68.41      3.81 o 
  -3   1  18        9.97        8.16      1.90 o 
  -2   1  18        0.38        0.04      1.30 o 
  -1   1  18        0.22        1.79      1.46 o 
   0   1  18        0.92        1.54      1.00 o 
   1   1  18        7.09        7.42      1.33 o 
   2   1  18        0.01        0.68      0.99 o 
   3   1  18        0.01        0.31      1.07 o 
   4   1  18        3.97        3.20      1.93 o 
  -3   2  18        1.49        0.09      1.89 o 
  -2   2  18        0.06       -0.28      1.44 o 
  -1   2  18        2.81        1.42      1.48 o 
   0   2  18        1.49        0.71      1.12 o 
   1   2  18        2.70        0.62      1.25 o 
   2   2  18       13.67       12.02      1.56 o 
   3   2  18        3.18        2.95      1.33 o 
                                                 
